# Supplementary material for: Host species-specific mutations in the thumb domain of the 3Dpol polymerase are required for efficient replication of human hepatitis A virus in mice
Source: PLoS Pathog. 2026 May 11;22(5):e1014213. doi: 10.1371/journal.ppat.1014213 (PMC13175494; doi:10.1371/journal.ppat.1014213)
Supplement: S1 Table — (XLSX) [file ppat.1014213.s001.xlsx]

## Sheet: Table S1
Table S1 - Nucleotide differences in plasmid and virus-derived RNA sequences
Genome region	Nucleotide position	Amino acid substitution from chimp.p1	HM175 GenBank M14707.1	Wild-type Infectious Clone pHM175wt.2	Chimp_p1 GenBank KX343014.1	mp4 GenBank KX343018.1	mp10	Amino acid substitution from chimp.p1
VP3	1683		G	G	G	G	A	VP3-V72I
VP3	1742	silent	G	G	A	A	A
VP1	2408		A	A	A	A	G	silent
VP1	2804		G	G	G	A	G	silent
VP1	2864	silent	U	U	A	A	A
VP1	2867		C	C	C	C	U	silent
2C	4185	2C-K64E	G	A	A	A	A
2C	4904		A	A	A	G	A	silent
3A	5204	silent	G	G	A	A	A
3C	5758		C	C	C	C	G	3Cpro-T156S
3D	6191		U	U	U	U	C	silent
3D	6216	silent	U	C	C	C	U
3D	6522	3Dpol-T192S	U	A	A	A	A
3D	7349		C	C	C	C	U	silent
3D	7351		G	G	G	A	A	3Dpol-R468K
