# Supplementary material for: Host species-specific mutations in the thumb domain of the 3Dpol polymerase are required for efficient replication of human hepatitis A virus in mice
Source: PLoS Pathog. 2026 May 11;22(5):e1014213. doi: 10.1371/journal.ppat.1014213 (PMC13175494; doi:10.1371/journal.ppat.1014213)
Supplement: S2 Table — Intensity-based Absolute Quantitation (IBAQ) proteomics analysis of host cell proteins identified in anti-HA precipitates from HA-3Dpol-R468 or HA-3Dpol-K468 expressing Huh-7.5 cells, or mock transfected (control) cells. (XLSX) [file ppat.1014213.s002.xlsx]

## Sheet: Table S2 LFQ proteomics
Supplemental Table S2 - LFQ proteomics analysis of HA-3Dpol pulldown products
ctrl1_1	ctrl1_2	ctrl2_1	ctrl2_2	ctrl3_1	ctrl3_2	K1_1	K1_2	K2_1	K2_2	K3_1	K3_2	R1_1	R1_2	R2_1	R2_2	R3_1	R3_2	Peptides	Razor + unique peptides	Unique peptides	Sequence coverage [%]	Unique + razor sequence coverage [%]	Unique sequence coverage [%]	Mol. weight [kDa]	Q-value	Score	Intensity	MS/MS count	p-value K/ctrl	-Log p-value K/ctrl	q-value K/ctrl	log2FC K/ctrl	K/ctrl_p0.05	p-value R/ctrl	-Log p-value R/ctrl	q-value R/ctrl	log2FC R/ctrl	R/ctrl_p0.05	p-value R/K	-Log p-value R/K	q-value R/K	log2FC R/K	R/K_p0.05	Protein IDs	Majority protein IDs	Protein names	Gene names	id
NaN	NaN	NaN	NaN	NaN	NaN	26.6509	26.3375	26.4457	26.5504	26.6736	26.6422	NaN	NaN	26.3654	26.2376	26.2643	NaN	7	7	7	58.5	58.5	58.5	14.839	0	45.339	1083400000	40	5.82237e-09	8.2349	0	3.11293	spe1	0.0111276	1.9536	0.052	1.69295	spe1	0.021695	1.66364	0.116286	-1.41999	down1	P62244;I3L3P7;I3L246;H3BN98;H3BV27;H3BT37;I3L303;H3BVC7	P62244;I3L3P7;I3L246;H3BN98	40S ribosomal protein S15a	RPS15A	333
NaN	24.9533	NaN	NaN	25.3424	NaN	25.46	25.446	25.5157	25.7337	24.9729	25.1035	25.4438	NaN	NaN	25.3441	NaN	NaN	2	2	2	23.5	23.5	23.5	13.058	0	40.512	448770000	28	0.00909599	2.04115	0.0256585	1.19486	spe1	0.817375	0.0875787	0.887961	-0.154649		0.0369394	1.43251	0.156343	-1.34951	down1	H0YLA2;P37108	H0YLA2;P37108	Signal recognition particle 14 kDa protein	SRP14	190
NaN	NaN	NaN	NaN	NaN	NaN	30.0128	30.0212	30.3146	30.4596	30.003	29.9466	29.7871	29.7989	29.8495	29.9647	29.9324	29.8411	20	20	20	10	10	10	251.51	0	259.23	10630000000	217	6.05662e-10	9.21777	0	6.57151	spe1	6.11716e-10	9.21345	0	6.3075	spe1	0.0150629	1.82209	0.0968333	-0.264006	down	P08617	P08617	POLG_HAVHM Genome polyprotein OS=Human hepatitis A virus genotype IB	HAVHM	257
NaN	NaN	28.2209	NaN	NaN	28.3831	27.8739	28.3778	28.1568	27.9734	28.2915	28.3215	28.7603	NaN	28.2106	28.0768	27.9983	NaN	4	4	4	32.3	32.3	32.3	14.095	0	77.544	3321500000	54	0.0140217	1.8532	0.0343333	3.29003	spe1	0.186146	0.730147	0.327612	2.00463		0.176634	0.752925	0.405494	-1.2854		Q6FI13;Q16777;Q9BTM1;Q96KK5;Q93077;Q99878;P0C0S8;Q96QV6;A0A0U1RR32;A0A0U1RRH7;P04908;Q7L7L0;P20671;H0YFX9;P16104;P0C0S5;A0A494C189;C9J0D1;Q8IUE6;A0A3B3IS11;Q71UI9;C9J386	Q6FI13;Q16777;Q9BTM1;Q96KK5;Q93077;Q99878;P0C0S8;Q96QV6;A0A0U1RR32;A0A0U1RRH7;P04908;Q7L7L0;P20671;H0YFX9;P16104;P0C0S5;A0A494C189;C9J0D1;Q8IUE6;A0A3B3IS11;Q71UI9	Histone H2A type 2-A;Histone H2A type 2-C;Histone H2A.J;Histone H2A type 1-H;Histone H2A type 1-C;Histone H2A type 1-J;Histone H2A type 1;Histone H2A type 1-A;Histone H2A type 1-B/E;Histone H2A type 3;Histone H2A type 1-D;Histone H2A;Histone H2AX;Histone H2A.Z;Histone H2A type 2-B;Histone H2A.V	HIST2H2AA3;HIST2H2AC;H2AFJ;HIST1H2AH;HIST1H2AC;HIST1H2AJ;HIST1H2AG;HIST1H2AA;HIST1H2AB;HIST3H2A;HIST1H2AD;H2AFX;H2AFZ;H2AFV;HIST2H2AB	259
25.652	25.6899	NaN	25.6489	NaN	NaN	25.7056	25.7418	25.8662	25.6686	25.5826	25.8323	NaN	25.5491	25.7256	25.6478	25.8498	25.6618	9	9	9	15.4	15.4	15.4	75.406	0	68.533	698270000	60	0.0422406	1.37427	0.0840597	1.11903	spe1	0.513578	0.289394	0.677407	0.504311		0.307568	0.512059	0.578982	-0.614719		Q9NVP1;H7C452	Q9NVP1	ATP-dependent RNA helicase DDX18	DDX18	448
27.5641	27.5565	26.7492	26.6962	27.0959	27.1486	27.1262	27.2522	27.3715	27.2786	27.1048	27.0818	26.8544	26.5925	27.0451	27.0091	27.0742	27.0319	10	10	10	20.5	20.5	20.5	66.526	0	258.71	2293900000	95	0.682922	0.165629	0.758129	0.067462		0.267528	0.572631	0.419148	-0.200543		0.0129939	1.88626	0.0905455	-0.268005		Q6UN15;A0A0B4J203;H0Y8P7	Q6UN15;A0A0B4J203	Pre-mRNA 3-end-processing factor FIP1	FIP1L1	403
27.0249	27.7307	27.4271	27.57	27.4647	27.7376	27.2974	27.3292	27.0849	27.1729	27.0919	27.2408	27.6865	27.5993	27.5859	27.473	27.487	27.5036	14	14	14	42.3	42.3	42.3	47.371	0	178.27	2987600000	133	0.0310063	1.50855	0.0686207	-0.289643		0.58603	0.23208	0.720914	0.0633965		6.62949e-05	4.17852	0.028	0.353039		P61158;B4DXW1;F8WDR7;Q9P1U1;F8WEW2;F8WE84;A0A0A0MTI9;H7C4J1;C9IZN3;Q9C0K3	P61158;B4DXW1	Actin-related protein 3	ACTR3	323
31.2368	31.236	31.1304	31.1268	31.2155	31.1618	30.862	30.7363	30.9004	30.866	31.0423	30.9506	31.1429	31.1657	31.1093	31.1229	31.09	31.1046	61	61	61	54.9	54.9	54.9	145.42	0	323.31	36469000000	838	9.33211e-05	4.03002	0.000923077	-0.2916		0.0261318	1.58283	0.0888421	-0.0619815		0.000334157	3.47605	0.028	0.229618		E9PMS6;Q8WWI1;J3KP06;F8WD26;E9PMT2;A0A0A0MTE2;E9PMP7;H0Y424;H0YDG6;H0YDQ3;E9PJ10;E9PK58;E9PLU6;H0YE95;E9PRJ0;E9PRE3;E9PMJ6	E9PMS6;Q8WWI1;J3KP06;F8WD26;E9PMT2;A0A0A0MTE2;E9PMP7;H0Y424	LIM domain only protein 7	LMO7	160
NaN	NaN	NaN	NaN	NaN	NaN	NaN	NaN	NaN	NaN	NaN	NaN	27.0299	27.0166	NaN	NaN	NaN	NaN	4	4	4	9.2	9.2	9.2	43.89	0	75.964	245110000	9	#VALUE!	NaN	1	0		0.175428	0.755902	0.318263	1.10281		0.0372075	1.42937	0.152889	1.79936		P0DPA2	P0DPA2			262
NaN	NaN	NaN	NaN	NaN	NaN	NaN	NaN	NaN	NaN	NaN	NaN	26.4195	26.4348	NaN	NaN	NaN	NaN	4	4	3	9.3	9.3	5.2	27.774	0	28.348	178050000	12	#VALUE!	NaN	1	0		0.150257	0.823164	0.285011	0.990792		0.0488247	1.31136	0.170419	1.63587		P31947	P31947	14-3-3 protein sigma	SFN	292
25.6228	25.7073	25.1134	25.4344	25.7064	25.4077	NaN	NaN	NaN	NaN	NaN	NaN	NaN	NaN	NaN	24.9341	25.2409	25.3914	8	8	8	24.4	24.4	24.4	49.526	0	60.804	510440000	31	1.94482e-06	5.71112	0	-2.42105		0.0210237	1.67729	0.075	-0.93286		0.00397924	2.4002	0.074	1.48819		A0A087WY71;E9PFW3;Q96CW1;C9JJ47;H7C4C3;C9JTK4;C9JGT8;C9JJD3;C9JPV8	A0A087WY71;E9PFW3;Q96CW1;C9JJ47	AP-2 complex subunit mu	AP2M1	13
24.5323	24.6808	NaN	24.4215	NaN	24.6329	NaN	NaN	NaN	NaN	NaN	NaN	24.5919	NaN	NaN	NaN	NaN	24.4324	8	8	4	14.3	14.3	5.9	102.64	0	52.752	246600000	29	0.0120659	1.91844	0.0313636	-1.18753		0.569607	0.244425	0.706936	-0.242236		0.0311494	1.50655	0.148129	0.945297		Q15424;K7ES42;K7EII0	Q15424	Scaffold attachment factor B1	SAFB	387
NaN	NaN	NaN	NaN	NaN	NaN	23.7901	NaN	NaN	NaN	NaN	NaN	NaN	NaN	24.2082	24.3733	NaN	NaN	3	3	3	8.8	8.8	8.8	41.29	0	23.546	150030000	18	0.121982	0.913703	0.22023	-0.601532		0.339403	0.469284	0.489784	0.321266		0.0113807	1.94383	0.0817143	0.922798		E7EQG2;P60842;Q14240;J3KSN7;J3QKZ9;J3QLN6;J3KS25;J3QR64;J3KTB5;J3QL43;J3KT12;J3KT04;J3KS93;E7EMV8;J3QS69	E7EQG2;P60842;Q14240;J3KSN7;J3QKZ9;J3QLN6;J3KS25;J3QR64;J3KTB5;J3QL43;J3KT12	Eukaryotic initiation factor 4A-I;Eukaryotic initiation factor 4A-II;Eukaryotic initiation factor 4A-II, N-terminally processed	EIF4A2;EIF4A1	151
26.5806	26.0098	26.4208	25.8388	26.3634	26.4024	26.1393	25.797	25.2078	NaN	NaN	NaN	25.9137	25.8649	26.109	25.7458	25.8816	25.7049	11	7	3	43.7	31.8	13.9	28.524	0	68.466	1008700000	53	0.00613197	2.2124	0.0165556	-1.25432		0.0114356	1.94174	0.0513846	-0.399345		0.0341405	1.46673	0.152848	0.854977		F5H7S3;H7BYY1;B7Z596;H0YKJ4;H0YK48;A0A494BZZ2;H0YL42;H0YN06	F5H7S3;H7BYY1;B7Z596;H0YKJ4;H0YK48;A0A494BZZ2		TPM1	82
27.4033	27.2507	26.8498	26.9853	26.9311	27.1371	25.7489	26.1878	25.7941	26.2568	25.9461	26.3848	26.6065	26.9577	26.6331	26.5777	26.8392	26.002	22	22	22	27.1	27.1	27.1	107.54	0	166.78	1792100000	154	1.82865e-05	4.73787	0.00171429	-1.03983		0.0118212	1.92734	0.0521481	-0.490185		0.00949052	2.02271	0.0795556	0.549645		O95782;O94973;A0A0G2JQM1;A0A0G2JS82;E9PR62;M0R2D9;E9PPZ3;E9PS94;E9PQP4;E9PPY8;A0A0G2JS17;A0A0G2JQT9;H0YDE9;H0YEG0;A0A0G2JRF9;A0A0G2JQA4	O95782	AP-2 complex subunit alpha-1	AP2A1	235
27.8558	28.0213	27.3804	27.4707	27.8007	27.5985	26.8181	26.603	25.6997	26.2078	26.621	26.7778	26.9038	26.9924	26.6436	26.6661	27.3159	27.2339	17	17	17	31.6	31.6	31.6	53.248	0	243.3	2522500000	151	0.000112873	3.94741	0.0008	-1.23333		0.000734311	3.13412	0.01	-0.728617		0.0363212	1.43984	0.159412	0.504715		Q9ULV4;B4E3S0;H0YHL7;F8W1H8;F8VUX3;F8VSA4;F8VRE9;F8VTT6;F8VVB7;F8VV53;J3QLV6;J3KSS5;Q6QEF8	Q9ULV4;B4E3S0	Coronin-1C;Coronin	CORO1C	460
27.4265	27.9464	28.5456	28.8412	28.4744	28.4485	27.7634	27.7419	28.2886	28.4467	28.1215	27.4504	28.1748	28.2467	28.4438	28.3509	28.3519	28.6581	7	7	7	41.8	41.8	41.8	16.57	0	67.635	5326500000	118	0.256027	0.591715	0.380983	-0.311682		0.687368	0.162811	0.783707	0.0905873		0.0387757	1.41144	0.155351	0.402269		K7EQJ5;P62841;K7EM56;A0A0B4J2B4;S4R417;K7ELC2;K7EJ78;S4R456	K7EQJ5;P62841;K7EM56;A0A0B4J2B4;S4R417;K7ELC2;K7EJ78;S4R456	40S ribosomal protein S15	RPS15	210
27.7945	27.5272	26.8844	27.2282	27.1646	26.5241	26.0755	26.6466	26.6614	26.3263	26.7642	26.9871	27.0224	26.9718	26.8554	27.0128	27.0031	26.9472	18	18	18	28.6	28.6	28.6	81.104	0	199.09	2174300000	125	0.0228102	1.64187	0.0526792	-0.610294		0.267451	0.572755	0.422347	-0.218368		0.0158957	1.79872	0.09616	0.391926		F8W8M4;A0A0A0MRL6;A0A3B3IS55;O14639;J3QSX6;A0A494C1G0;A0A494C1P1;H0Y7N6;F6XFR5	F8W8M4;A0A0A0MRL6;A0A3B3IS55;O14639;J3QSX6;A0A494C1G0;A0A494C1P1	Actin-binding LIM protein 1	ABLIM1	20
27.1847	27.1727	27.047	27.0204	26.4891	NaN	25.9822	26.1247	26.4423	26.7007	26.2627	25.9854	26.502	26.6909	26.5559	26.5285	26.8404	26.6179	31	31	31	31.7	31.7	31.7	134.21	0	255.58	1640700000	160	0.356381	0.448086	0.4802	-0.376289		0.993023	0.00304077	0.991824	-0.00336488		0.0143956	1.84177	0.0944348	0.372924		A0A3B3ITE1;A0A1B0GTW1;A0A2R8YDH4;Q9UDY2;A0A3B3IRI3;A0A3B3ISZ5;A0A3B3IU51;A0A3B3ISF1;A0A3B3IRV6;A0A3B3IS03;A0A3B3IT83;U3KQJ2;A0A3B3IU26;B1AN86	A0A3B3ITE1;A0A1B0GTW1;A0A2R8YDH4;Q9UDY2;A0A3B3IRI3;A0A3B3ISZ5;A0A3B3IU51;A0A3B3ISF1;A0A3B3IRV6;A0A3B3IS03;A0A3B3IT83	Tight junction protein ZO-2	TJP2	45
26.6842	26.7304	26.7212	26.4082	26.4296	26.5	25.6995	25.7454	25.6383	25.7032	25.8683	25.704	25.7697	25.991	25.8688	25.7739	26.4571	26.6428	5	5	5	23.7	23.7	23.7	20.863	0	36.296	1269400000	63	2.1569e-07	6.66617	0	-0.852481		0.0131914	1.87971	0.058	-0.495038		0.045062	1.34619	0.17	0.357443		P07305	P07305	Histone H1.0;Histone H1.0, N-terminally processed	H1F0	254
27.2462	27.3294	26.3934	26.5601	26.5288	26.45	26.4115	25.7639	26.0673	26.1191	25.953	26.1307	26.6048	26.5127	26.3496	26.3252	26.3431	26.2678	22	22	22	28.3	28.3	28.3	104.55	0	180.7	1539400000	115	0.00560041	2.25178	0.0155429	-0.677043		0.0793579	1.10041	0.183812	-0.350732		0.00962232	2.01672	0.0770526	0.326311		P63010;A0A087X253;A0A087WU93;A0A087WZQ6;Q10567;A0A087WYD1;C9J1E7;K7ERB2;K7EN71;K7EJ01;H7C034;A0A087WXS3;K7EKZ5;K7EJX1	P63010;A0A087X253;A0A087WU93;A0A087WZQ6;Q10567;A0A087WYD1	AP-2 complex subunit beta;AP-1 complex subunit beta-1	AP2B1;AP1B1	352
30.7745	30.6649	30.4554	30.3994	30.2007	30.2693	30.1223	30.0278	29.8444	29.9591	29.8528	29.8339	30.0683	30.2029	30.0797	29.9982	30.5005	30.62	13	13	13	45.8	45.8	45.8	28.68	0	195.65	20387000000	188	0.00049093	3.30898	0.00290909	-0.52066		0.150256	0.823169	0.288178	-0.215774		0.0242148	1.61592	0.124276	0.304886		P62753;A2A3R5;A2A3R7	P62753;A2A3R5	40S ribosomal protein S6	RPS6	341
30.6337	30.6547	30.2166	30.2052	30.2842	30.3166	30.2087	30.1947	29.7362	29.6365	30.1158	30.0594	30.3847	30.3738	30.1892	30.1556	30.324	30.3001	98	98	98	53.5	53.5	53.5	274.61	0	323.31	20676000000	920	0.0129715	1.88701	0.032	-0.393273		0.316693	0.499362	0.469444	-0.0972846		0.0201572	1.69557	0.109926	0.295988		Q01082;A0A087WUZ3;F8W6C1;O15020;A4QPE4;P11277;M0QZQ3;C9JY79;Q9H254	Q01082;A0A087WUZ3	Spectrin beta chain, non-erythrocytic 1	SPTBN1	363
31.1087	30.9057	31.5563	31.3406	31.2758	30.987	30.582	30.7298	30.813	31.0212	30.9148	30.8247	31.1193	31.1107	31.1388	31.3013	31.0007	30.9108	12	12	12	83.7	83.7	83.7	19.779	0	323.31	41356000000	399	0.00835314	2.07815	0.0236	-0.381422		0.401377	0.396447	0.565224	-0.0987393		0.00630144	2.20056	0.0682857	0.282682		O14950;J3QRS3;P19105;P24844;J3KTJ1	O14950;J3QRS3;P19105;P24844	Myosin regulatory light chain 12B;Myosin regulatory light chain 12A;Myosin regulatory light polypeptide 9	MYL12B;MYL12A;MYL9	216
31.3704	31.3251	31.3412	31.3182	31.2302	31.3233	31.0225	31.1017	30.782	30.7797	30.9693	30.9183	31.3785	31.3406	31.1059	31.04	31.1652	31.1968	73	73	73	49	49	49	192.06	0	323.31	39062000000	1028	4.16562e-05	4.38032	0.00133333	-0.389163		0.0753165	1.12311	0.177397	-0.113585		0.0044948	2.34729	0.07	0.275578		A0A087WVQ6;Q00610;J3KS13;P53675;A0A087WX41;K7EJJ5;J3KSQ2;J3QL20;J3KRF5;F5H5N6;A0A087WV74;A0A087WXH4	A0A087WVQ6;Q00610	Clathrin heavy chain;Clathrin heavy chain 1	CLTC	8
26.2039	26.4499	26.2837	26.1092	25.7295	NaN	26.0692	25.9572	26.103	26.2	26.15	26.319	26.4451	26.4188	26.4013	26.2276	26.3381	26.5928	9	9	9	55.1	55.1	55.1	21.188	0	63.502	1259400000	62	0.3811	0.418961	0.502014	0.398169		0.154608	0.810767	0.293	0.669047		0.00319455	2.49559	0.08	0.270879		Q9Y3C1;D6RIC3;A0A0C4DGU5;A0A087X2G6;D6RC60	Q9Y3C1;D6RIC3;A0A0C4DGU5;A0A087X2G6	Nucleolar protein 16	NOP16	466
26.8943	27.1798	27.0429	26.8943	26.8159	26.9441	26.6845	26.8452	27.2101	27.1289	26.8527	26.861	26.9971	27.0737	27.267	27.28	27.1837	27.1858	11	11	11	35.3	35.3	35.3	47.168	0	200.98	2143100000	125	0.751379	0.124141	0.824479	-0.0315215		0.0156293	1.80606	0.0662667	0.202655		0.0299144	1.52412	0.145067	0.234177		P06733;A0A2R8Y6G6;K7EM90;A0A2R8Y879;A0A2R8YEM5;F5H0C8;E5RGZ4;K7EKN2;K7EPM1;A0A2R8Y798;A0A2R8Y6I8;E5RI09;F5H1C3;A0A2R8YEG5;K7ERS8;P13929;P09104;E5RG95	P06733;A0A2R8Y6G6	Alpha-enolase	ENO1	250
28.9608	28.8862	28.6573	28.7338	28.861	28.7285	28.2927	28.4164	28.2611	28.1901	28.3622	28.4879	28.6217	28.5839	28.4624	28.5097	28.7036	28.4068	36	36	35	40.9	40.9	40.2	118.99	0	323.31	6521800000	332	2.74663e-05	4.5612	0.0015	-0.469541		0.00271638	2.56601	0.015	-0.256591		0.00693266	2.1591	0.06875	0.21295		F5H6E2;O00159;I3L501;I3L3Y6;I3L3F5	F5H6E2;O00159	Unconventional myosin-Ic	MYO1C	166
29.627	29.5906	29.8554	29.7476	29.7676	29.8278	29.3061	29.4585	29.7609	29.8476	29.4814	29.4106	29.6315	29.7766	29.7469	29.8985	29.7144	29.7592	21	21	3	65.2	65.2	12.6	49.83	0	323.31	15272000000	359	0.0759399	1.11953	0.151068	-0.191803		0.748864	0.125597	0.842872	0.0185076		0.0484574	1.31464	0.173619	0.21031		P68371;P04350;M0R2D3;M0QY85;M0QZL7;M0R278;M0R0X0;M0QY37;M0QX14;M0QYM7;M0R042;M0R2T4;A0A075B724	P68371;P04350	Tubulin beta-4B chain;Tubulin beta-4A chain	TUBB4B;TUBB4A	359
27.7766	27.694	27.3944	27.6791	27.6559	27.7443	27.2686	27.3187	27.1268	27.4409	27.2327	27.3667	27.4571	27.6059	27.5307	27.4819	27.4518	27.4733	23	23	14	22.5	22.5	14.1	144.75	0	322.4	3071900000	197	0.000452095	3.34477	0.003	-0.364969		0.0267036	1.57343	0.088	-0.157248		0.00216018	2.66551	0.09	0.207721		Q13045;J3QQQ2;K7EQZ7;J3KS39;J3QQU5;J3QLR6;K7EP37;K7EP27	Q13045	Protein flightless-1 homolog	FLII	373
29.1064	28.9384	28.9598	28.9719	29.2237	29.2126	28.5822	28.4741	28.6488	28.5856	28.7419	28.7267	28.7885	28.813	28.7471	28.7414	28.8813	28.9269	45	44	44	48.9	48.1	48.1	116.2	0	323.31	7882500000	419	6.14795e-05	4.21127	0.00109091	-0.442266		0.00203845	2.6907	0.0148571	-0.252452		0.00401587	2.39622	0.0657778	0.189815		O94832;K7EIG7;J3QRN6;J3KRL0;J3QRR2;F8WEW9;A0A3B3IU30;B0I1T2	O94832;K7EIG7;J3QRN6	Unconventional myosin-Id	MYO1D	231
34.9812	34.9637	34.9867	34.834	34.979	34.9898	34.5537	34.5072	34.5517	34.6157	34.7795	34.7707	34.7827	34.7711	34.8282	34.8147	34.8327	34.8258	25	25	1	77.1	77.1	4.5	41.792	0	323.31	505750000000	2558	0.000126357	3.8984	0.00075	-0.325994		0.000274233	3.56188	0.00666667	-0.146528		0.00450723	2.34609	0.0636364	0.179466		P63261;I3L3I0;I3L1U9;I3L4N8;K7EM38;I3L3R2;J3KT65	P63261;I3L3I0;I3L1U9;I3L4N8	Actin, cytoplasmic 2;Actin, cytoplasmic 2, N-terminally processed	ACTG1	354
32.1358	32.1833	32.0694	32.0655	32.1875	32.1371	31.794	31.8284	31.8275	31.7966	31.9422	31.9233	32.0083	32.1149	31.9396	31.9244	32.11	32.0077	58	58	53	54.3	54.3	49.3	128.48	0	323.31	69579000000	1037	1.00496e-05	4.99785	0.002	-0.277784		0.0176551	1.75313	0.070625	-0.112276		0.00291347	2.53559	0.0864	0.165507		E9PDF6;O43795;E7EQD9;H7C2Y7;C9JYW1;C9JUP5;A0A0U1RRI3;C9K0I9;A0A140TA25;Q8N1T3	E9PDF6;O43795	Unconventional myosin-Ib	MYO1B	155
30.4629	30.4773	30.1133	30.1399	30.488	30.4853	29.9439	29.953	29.8722	29.8646	30.0359	29.901	30.0457	30.1219	30.0354	29.942	30.0999	30.1571	63	63	63	54	54	54	148.6	0	323.31	19144000000	722	0.000263906	3.57855	0.00177778	-0.4327		0.00447476	2.34923	0.0233684	-0.294128		0.00671785	2.17277	0.0709333	0.138572		A0A1Y0BRN3;A0A590UJ40;E7EW20;Q9UM54;A0A0A0MRM8;A0A0D9SGC1;A0A590UJ75;A0A590UKB0;A0A590UK22;A0A590UK86;A0A5F9ZI03;A0A590UJY4;A0A590UK71;Q5JVM0;A0A590UJW9	A0A1Y0BRN3;A0A590UJ40;E7EW20;Q9UM54;A0A0A0MRM8;A0A0D9SGC1;A0A590UJ75;A0A590UKB0;A0A590UK22;A0A590UK86;A0A5F9ZI03;A0A590UJY4;A0A590UK71	Unconventional myosin-VI	MYO6	50
32.0757	32.0935	32.4205	32.3017	32.2309	32.166	31.7496	31.8166	31.9805	31.9738	31.8996	31.8493	31.9253	32.0135	32.0492	32.0514	31.9482	32.0024	131	109	100	60.8	52.4	49	229	0	323.31	71960000000	1500	0.000428914	3.36763	0.00315789	-0.336477		0.00380575	2.41956	0.0223529	-0.216406		0.0184425	1.73418	0.105692	0.120071		P35580;E7ERA5;P13533	P35580	Myosin-10	MYH10	297
27.1633	26.8964	27.2832	26.9362	27.2508	27.4244	27.1543	27.1904	27.3966	27.3071	27.2401	27.1536	27.0968	27.1283	27.2104	27.1989	26.8373	26.934	6	6	6	42.6	42.6	42.6	16.714	0	65.478	2346900000	76	0.402223	0.395533	0.515947	0.0813065		0.400985	0.396872	0.568685	-0.0914313		0.0392654	1.40599	0.152842	-0.172738		M0R3D6;M0R1A7;M0R117;Q02543;M0R0P7	M0R3D6;M0R1A7;M0R117;Q02543;M0R0P7	60S ribosomal protein L18a	RPL18A	213
31.9451	32.0954	32.662	32.5746	32.7625	32.8471	32.4723	32.4639	32.2595	32.1488	32.1651	32.1886	32.2962	32.2038	31.9188	31.9314	32.0644	32.1224	7	7	7	49	49	49	15.807	0	68.501	85929000000	436	0.253218	0.596505	0.382621	-0.198055		0.0376496	1.42424	0.109043	-0.391613		0.0479888	1.31886	0.176195	-0.193558		P62266;D6RD47;D6RDJ2;D6RIX0;D6R9I7	P62266;D6RD47	40S ribosomal protein S23	RPS23	335
30.1478	30.164	30.5135	30.4184	30.2532	30.2682	30.4078	30.3694	30.4028	30.1771	30.2855	30.2882	30.2069	29.9878	30.1245	30.0124	30.1605	30.2526	13	13	13	51.9	51.9	51.9	17.695	0	186.75	20268000000	222	0.698213	0.156012	0.774588	0.0276384		0.0421415	1.37529	0.119745	-0.170074		0.00566083	2.24712	0.0673846	-0.197713		P62750;H7BY10;K7EJV9;K7ERT8;A8MUS3;K7EMA7	P62750;H7BY10;K7EJV9;K7ERT8;A8MUS3;K7EMA7	60S ribosomal protein L23a	RPL23A	340
25.8834	25.8272	26.0319	25.7648	25.7407	25.6288	25.7379	25.7927	25.9872	26.0398	25.8047	25.7291	25.7529	25.6702	25.6269	25.6795	25.4678	25.5837	11	10	10	18.9	17.2	17.2	73.243	0	99.537	877940000	89	0.656027	0.183078	0.73541	0.0357456		0.0241796	1.61655	0.0861622	-0.182646		0.00863416	2.06378	0.0781176	-0.218392		O00571;F6S8Q4;A0A2R8Y645;A0A2R8Y4A4;A0A2R8YFS5;A0A2U3TZJ9;A0A2R8YFR4;A0A0D9SG12;A0A2R8YCW1;A0A2R8YF78;A0A0D9SFB3;A0A2R8Y5G6;A0A0D9SF53;A0A2R8Y7T2;A0A2R8YDT5;O15523;A0A2R8YDH3;A0A0J9YVQ7;A0A087WVZ1;C9J081;C9J8G5;A0A2R8Y4D2;A0A2R8YCU0;A0A2R8Y650	O00571;F6S8Q4;A0A2R8Y645;A0A2R8Y4A4;A0A2R8YFS5;A0A2U3TZJ9;A0A2R8YFR4;A0A0D9SG12;A0A2R8YCW1;A0A2R8YF78;A0A0D9SFB3;A0A2R8Y5G6;A0A0D9SF53;A0A2R8Y7T2;A0A2R8YDT5;O15523;A0A2R8YDH3;A0A0J9YVQ7	ATP-dependent RNA helicase DDX3X;ATP-dependent RNA helicase DDX3Y	DDX3X;DDX3Y	31
26.6547	26.7004	26.7027	26.793	26.9832	26.4272	26.8558	27.1125	27.1301	27.1731	26.8816	26.903	26.7203	26.8455	26.8159	26.8389	26.7828	26.6569	12	12	6	19.7	19.7	9	69.086	0	82.281	1851400000	116	0.0100679	1.99706	0.0271429	0.299144		0.425489	0.371112	0.584	0.0665369		0.00553465	2.25691	0.0703333	-0.232607		J3KTA4;P17844;J3KRZ1;J3QSF1;J3QRQ7;J3QR02;J3KRX8;J3KTQ4;A0A0U1RQJ0;X6RLV5	J3KTA4;P17844;J3KRZ1	Probable ATP-dependent RNA helicase DDX5	DDX5	205
27.2432	27.0437	26.5072	26.8972	26.3209	26.2345	27.3806	27.4002	27.5622	27.4688	27.1905	27.1381	27.131	27.0007	27.2932	26.9661	27.3493	26.9978	10	10	10	34.2	34.2	34.2	32.996	0	91.01	2241600000	81	0.00495564	2.3049	0.0141818	0.64891		0.0448818	1.34793	0.12224	0.41522		0.0330202	1.48122	0.15225	-0.233689		P36542	P36542	ATP synthase subunit gamma, mitochondrial	ATP5C1	298
27.8947	27.5737	28.1883	28.1482	28.0307	28.1373	28.1776	28.0104	28.27	28.4055	28.0627	27.8733	27.9331	28.0918	27.9138	28.0188	27.5246	27.5414	4	4	4	26.1	26.1	26.1	13.373	0	38.032	4320800000	62	0.288145	0.540389	0.403781	0.137761		0.276869	0.557725	0.432553	-0.158245		0.0414143	1.38285	0.159897	-0.296006		P60866;E5RJX2;G3XAN0;E5RIP1	P60866;E5RJX2;G3XAN0	40S ribosomal protein S20	RPS20	322
30.3451	30.0908	30.4177	30.6144	30.3147	30.329	30.875	30.6948	30.8492	30.8259	30.5374	30.5068	30.396	30.4468	30.4827	30.4693	30.2834	30.2507	6	6	6	35.2	35.2	35.2	13.742	0	86.32	23754000000	162	0.0035229	2.4531	0.0110968	0.362889		0.66094	0.179838	0.759979	0.0361799		0.00178004	2.74957	0.0946667	-0.326709		P62851;E9PQK3;E9PK60	P62851	40S ribosomal protein S25	RPS25	344
NaN	24.4539	NaN	NaN	NaN	NaN	24.41	24.3906	25.0214	24.9009	23.8658	24.4335	NaN	NaN	NaN	NaN	24.0446	NaN	3	3	3	17.4	17.4	17.4	22.171	0	22.29	190590000	23	0.13842	0.858801	0.244356	0.375235		0.159412	0.797479	0.294147	-0.331064		0.0104006	1.98294	0.0772	-0.706299		Q9H0U4;P62820;E9PLD0;E7END7;Q92928;H0YMN7;G3V196;H0YLJ8;H0YNE9;A0A2R8YFB8;A0A2R8YDI9;P61026;P51153;Q92930;P61006;P59190;H0YL94	Q9H0U4;P62820;E9PLD0;E7END7;Q92928	Ras-related protein Rab-1B;Ras-related protein Rab-1A;Putative Ras-related protein Rab-1C	RAB1B;RAB1A;RAB1C	149
24.2626	NaN	24.6292	NaN	NaN	NaN	24.5168	NaN	24.9209	24.6155	24.9007	24.9318	NaN	NaN	NaN	NaN	24.4909	NaN	5	4	4	11.1	9.5	9.5	49.653	0	26.674	222230000	27	0.11361	0.944582	0.206871	0.476051		0.0279847	1.55308	0.0919	-0.916237		0.00382006	2.41793	0.0788571	-1.39229		B0YJC4;P08670;B0YJC5;A0A1B0GTT5	B0YJC4;P08670;B0YJC5	Vimentin	VIM	70
29.8814	29.7933	29.845	29.947	29.8803	29.8655	29.7754	29.8128	30.0469	30.0902	29.9378	29.8647	30.1425	30.2195	30.045	30.1182	29.9514	29.9524	18	18	1	51.2	51.2	2.9	50.151	0	323.31	16372000000	299	0.368651	0.433385	0.494225	0.0525583		0.00193335	2.71369	0.0153846	0.202775		0.051996	1.28403	0.179636	0.150217		P68363;P68366;C9JDS9	P68363;P68366	Tubulin alpha-1B chain;Tubulin alpha-4A chain	TUBA1B;TUBA4A	358
36.3388	36.3062	36.5145	36.4951	36.4676	36.4881	36.1427	36.0593	36.2569	36.2965	36.2112	36.1825	36.3188	36.318	36.3805	36.3727	36.1746	36.217	181	181	151	68.7	68.7	58.4	226.53	0	323.31	1434000000000	8944	0.000659037	3.18109	0.00313043	-0.243544		0.0198025	1.70328	0.0767273	-0.13815		0.0549389	1.26012	0.187644	0.105394		P35579;Q5BKV1;B1AH99;A0A0C4DFM8;A1L2Z2;A0A2R8Y4C3;A0A6E1W127;REV__S4R3H4;REV__E7EQT4;REV__Q9UKV3;P11055;Q9UKX2;P13535;P12882;Q9Y623;Q9UKX3;P12883;A7E2Y1	P35579	Myosin-9	MYH9	296
29.1071	29.0045	29.463	29.5349	29.5039	29.2673	29.399	29.4103	29.4797	29.6004	29.2175	28.9974	29.1336	29.04	29.1938	29.175	29.245	29.1558	9	9	9	41.1	41.1	41.1	16.273	0	91.756	10495000000	130	0.773124	0.111751	0.843835	0.0372839		0.13161	0.880711	0.259663	-0.156213		0.0605243	1.21807	0.203304	-0.193497		P62263;A0A2R8Y811;E5RH77	P62263;A0A2R8Y811;E5RH77	40S ribosomal protein S14	RPS14	56
24.4244	24.2241	24.1326	24.0398	23.8116	NaN	24.0437	24.2065	24.4908	24.0499	NaN	23.9904	24.4821	24.4468	24.4613	24.2397	24.4854	24.1808	4	4	4	9.8	9.8	9.8	57.563	0	36.056	289800000	37	0.281806	0.550049	0.402656	-0.280395		0.53082	0.275053	0.685735	0.113125		0.0664676	1.17739	0.224851	0.39352		Q9Y285;K7ER16;K7ER00;K7EK06	Q9Y285;K7ER16;K7ER00;K7EK06	Phenylalanine--tRNA ligase alpha subunit	FARSA	465
25.2276	25.5022	25.9207	26.0849	25.9386	25.8869	25.915	25.2692	26.2783	26.4708	25.5852	25.9544	25.2314	NaN	25.761	25.5923	25.6435	NaN	9	7	6	26.9	22.8	20.5	43.774	0	79.02	852040000	53	0.51175	0.290942	0.608357	0.151996		0.107055	0.970392	0.222432	-0.71989		0.0669037	1.17455	0.222583	-0.871886		F8VZY9;P05783;CON__P05784;CON__H-INV:HIT000015463	F8VZY9;P05783	Keratin, type I cytoskeletal 18	KRT18	170
26.4797	26.7191	26.3199	26.7052	26.3929	NaN	26.6017	26.9528	26.9504	27.1181	26.7612	26.915	26.6527	26.8025	26.7372	26.8008	26.7244	26.6206	10	10	10	41.9	41.9	41.9	35.236	0	101.52	1628800000	110	0.102587	0.988907	0.189171	0.786118		0.178393	0.748622	0.32152	0.62596		0.0704223	1.15229	0.231184	-0.160157		Q9UNQ2;A0A494C0G7;A0A0C4DGB1;D6RCL3	Q9UNQ2;A0A494C0G7;A0A0C4DGB1;D6RCL3	Probable dimethyladenosine transferase	DIMT1	463
24.1626	NaN	NaN	NaN	NaN	NaN	24.8066	24.5023	25.0811	24.9635	24.5753	24.841	NaN	NaN	24.5789	NaN	NaN	NaN	4	4	4	10	10	10	50.957	0	31.914	247670000	26	0.00309172	2.5098	0.0101333	0.8244		0.918189	0.0370681	0.951115	-0.0492306		0.0725788	1.13919	0.23496	-0.873631		H0Y4R1;P12268;E7ETK5;C9K0R9;A0A3B3IRL5;C9J381;P20839	H0Y4R1;P12268;E7ETK5	Inosine-5-monophosphate dehydrogenase 2	IMPDH2	185
26.7841	26.9086	26.3373	26.5568	26.536	26.5452	26.5802	26.3349	26.2812	26.2404	26.4546	26.2321	26.5452	26.5789	26.6411	26.4614	26.4937	26.2965	6	6	6	32.6	32.6	32.6	21.058	0	49.403	1503900000	72	0.027892	1.55452	0.0628571	-0.257428		0.285346	0.544628	0.440384	-0.108545		0.0730399	1.13644	0.231922	0.148883		F8WCF6;P59998;F8WDD7;A0A0A6YYG9;H7C0A3;F8WE39;R4GN08;F8WDW3	F8WCF6;P59998;F8WDD7;A0A0A6YYG9;H7C0A3	Actin-related protein 2/3 complex subunit 4	ARPC4-TTLL3;ARPC4	176
25.4218	NaN	NaN	25.6583	25.3354	NaN	25.4166	25.2887	NaN	NaN	NaN	25.0028	25.4109	25.1507	25.0979	25.0723	25.2384	25.0471	6	6	6	16.4	16.4	16.4	47.697	0	37.979	483860000	41	0.405241	0.392287	0.513921	-0.43115		0.30663	0.513386	0.455424	0.343121		0.0742592	1.12925	0.232308	0.774271		P36578;H3BM89;H3BU31;H3BTP7	P36578;H3BM89;H3BU31	60S ribosomal protein L4	RPL4	299
26.9349	27.1329	26.2476	26.2166	26.5833	26.5746	26.0941	26.3792	26.076	25.7395	25.7653	26.1045	26.3205	26.27	26.1117	26.142	26.3076	26.2438	9	9	5	27.8	27.8	15.8	46.513	0	130.81	1428600000	57	0.0080323	2.09516	0.0230769	-0.588544		0.031719	1.49868	0.102244	-0.382382		0.0760834	1.11871	0.232604	0.206161		Q9Y383;A0A0A6YYJ8;B8ZZ12	Q9Y383;A0A0A6YYJ8	Putative RNA-binding protein Luc7-like 2	LUC7L2	26
NaN	NaN	NaN	NaN	NaN	NaN	NaN	NaN	NaN	24.6352	NaN	NaN	NaN	NaN	24.805	24.5869	NaN	NaN	5	5	5	19.2	19.2	19.2	35.076	0	72.519	131150000	16	0.168421	0.773604	0.27556	-0.56107		0.567764	0.245832	0.712585	0.202264		0.0814704	1.089	0.244889	0.763334		P63244;H0YAF8;H0Y8W2;J3KPE3;D6R9L0;D6RAC2;H0YAM7;D6R9Z1;D6RHH4;D6RFZ9;D6RFX4;E9PD14;D6RAU2;D6REE5;H0Y9P0;D6RF23;D6RBD0;H0Y8R5;D6R909;D6RGK8	P63244;H0YAF8;H0Y8W2;J3KPE3;D6R9L0;D6RAC2;H0YAM7;D6R9Z1;D6RHH4;D6RFZ9;D6RFX4;E9PD14;D6RAU2;D6REE5	Guanine nucleotide-binding protein subunit beta-2-like 1;Guanine nucleotide-binding protein subunit beta-2-like 1, N-terminally processed	GNB2L1	353
27.4507	27.4654	27.4401	27.5826	27.5219	27.1623	27.4195	27.3994	27.5535	27.61	27.681	27.5193	27.3392	27.3629	27.4215	27.2959	27.52	27.5457	14	14	14	18.9	18.9	18.9	90.583	0	129.31	2899300000	125	0.23574	0.627567	0.365321	0.0932802		0.756152	0.121391	0.839273	-0.0229928		0.0837067	1.07724	0.247491	-0.116273		Q00839;A0A1W2PPS1;A0A1X7SBS1;A0A1W2PP35;Q5RI18;A0A1W2PQL0;A0A1W2PP34;A0A1W2PPL4;A0A1W2PPH7;A0A1W2PQ74;A0A1W2PRZ7;A0A1W2PQD4;A0A1W2PRI6;A0A1W2PPE9;A0A1W2PNG3;A0A1W2PP22	Q00839;A0A1W2PPS1;A0A1X7SBS1;A0A1W2PP35;Q5RI18;A0A1W2PQL0;A0A1W2PP34;A0A1W2PPL4;A0A1W2PPH7;A0A1W2PQ74	Heterogeneous nuclear ribonucleoprotein U	HNRNPU	362
30.8149	30.8434	31.2424	31.0177	31.0032	30.9091	31.2098	31.293	31.4389	31.4027	31.2541	31.2006	31.1024	30.8905	31.3303	31.3307	31.175	31.0383	17	17	17	57.4	57.4	57.4	29.597	0	283.2	38196000000	339	0.00146494	2.83418	0.00414286	0.328056		0.0981093	1.00829	0.208789	0.172759		0.084791	1.07165	0.246071	-0.155297		P62701;C9JEH7;P22090;Q8TD47	P62701	40S ribosomal protein S4, X isoform	RPS4X	339
NaN	25.4686	25.6071	25.2791	NaN	NaN	25.1586	25.6665	NaN	25.2425	NaN	25.5377	25.9157	25.8306	25.5877	25.542	25.5277	25.2545	6	6	6	20.9	20.9	20.9	49.229	0	114.79	584120000	49	0.822404	0.0849149	0.876816	-0.161613		0.0505057	1.29666	0.133923	0.937593		0.085763	1.0667	0.245544	1.09921		P31943;E9PCY7;G8JLB6;H0YB39;P55795;D6RIU0;D6RBM0;H0YBD7;H0YBG7;E5RGV0;D6RIH9;D6RJ04;D6RDU3;D6RIT2;E7EN40;D6RFM3;D6R9T0;D6RAM1;E7EQJ0;E5RGH4;P52597;D6RF17;H0YAQ2;D6RDL0;D6R9D3	P31943;E9PCY7;G8JLB6;H0YB39;P55795;D6RIU0;D6RBM0;H0YBD7;H0YBG7;E5RGV0	Heterogeneous nuclear ribonucleoprotein H;Heterogeneous nuclear ribonucleoprotein H, N-terminally processed;Heterogeneous nuclear ribonucleoprotein H2	HNRNPH1;HNRNPH2	154
29.5644	29.3783	29.6635	29.5542	29.2214	29.5765	29.7369	29.5756	29.6063	29.2779	29.5712	29.3483	29.2976	29.3274	29.398	29.2706	29.4341	29.5077	9	9	9	55.6	55.6	55.6	15.616	0	113.22	11924000000	132	0.790873	0.101893	0.857265	0.0263176		0.143168	0.844154	0.274	-0.120495		0.0941348	1.02625	0.265448	-0.146812		D3YTB1;F8W727;P62910;D3YTI8	D3YTB1;F8W727;P62910	60S ribosomal protein L32	RPL32	145
27.8383	27.8061	27.878	27.8195	27.6539	27.8025	27.0977	27.7988	27.8875	27.6673	27.359	27.8463	27.7263	27.7868	28.1647	27.9786	27.9465	27.6963	20	5	4	64.1	20.2	16.7	47.766	0	132.92	3739100000	77	0.181505	0.741111	0.291115	-0.190267		0.319401	0.495664	0.470896	0.0834926		0.0943713	1.02516	0.261763	0.27376		Q5JP53;P07437;Q5ST81;A6NNZ2;CON__ENSEMBL:ENSBTAP00000025008;Q9H4B7;M0R1I1	Q5JP53;P07437;Q5ST81	Tubulin beta chain	TUBB	255
NaN	NaN	NaN	NaN	NaN	NaN	NaN	NaN	NaN	NaN	NaN	NaN	27.7777	27.6608	NaN	NaN	NaN	NaN	9	9	9	16.7	16.7	16.7	82.86	0	124.88	457540000	15	#VALUE!	NaN	1	0		0.236859	0.62551	0.39375	1.19045		0.0945279	1.02444	0.258867	1.67755		Q13835	Q13835	Plakophilin-1	PKP1	380
24.1174	NaN	NaN	NaN	NaN	NaN	NaN	23.9193	23.9852	24.0474	23.66	23.5479	NaN	NaN	23.7464	NaN	NaN	NaN	4	4	4	9.7	9.7	9.7	54.169	0	25.89	106250000	22	0.0992819	1.00313	0.18755	-0.409058		0.00580978	2.23584	0.0304	-0.819875		0.0949096	1.02269	0.255934	-0.410817		P19474	P19474	E3 ubiquitin-protein ligase TRIM21	TRIM21	281
26.387	26.3616	26.6518	26.4781	26.357	NaN	26.9158	26.5327	27.0035	26.9461	26.6611	26.7384	26.6429	26.5838	26.5779	26.8252	26.5395	26.6885	13	13	13	29.5	29.5	29.5	59.75	0	110.86	1517600000	88	0.0896788	1.04731	0.174632	0.731984		0.16549	0.781229	0.298041	0.575323		0.100201	0.999126	0.267355	-0.15666		P25705;K7EK77;K7ERX7;K7EQH4;K7EJP1;K7ENJ4;K7ESA0	P25705;K7EK77	ATP synthase subunit alpha, mitochondrial	ATP5A1	285
25.2514	25.1137	NaN	25.1519	NaN	NaN	25.324	25.2461	25.3047	25.866	25.0274	24.9044	24.9814	NaN	24.9587	25.1592	25.3639	NaN	10	10	10	24.6	24.6	24.6	55.21	0	67.198	487680000	51	0.0584696	1.23307	0.119014	0.730463		0.851767	0.0696794	0.9071	-0.105964		0.108416	0.964907	0.291111	-0.836427		Q9Y3I0	Q9Y3I0	tRNA-splicing ligase RtcB homolog	RTCB	467
27.5251	27.4855	28.0559	28.0575	28.1129	27.8502	27.6584	28.0526	27.9735	27.9502	27.8856	28.1835	27.7874	27.9368	27.8792	27.6535	27.8312	27.7469	14	13	13	42.5	42.5	42.5	37.429	0	155.69	3936600000	164	0.464491	0.333023	0.581519	0.102761		0.73646	0.132851	0.832577	-0.0420599		0.110316	0.957361	0.29125	-0.144821		P22626;A0A087WUI2	P22626;A0A087WUI2	Heterogeneous nuclear ribonucleoproteins A2/B1	HNRNPA2B1	282
NaN	NaN	NaN	NaN	NaN	NaN	NaN	NaN	NaN	NaN	NaN	NaN	NaN	NaN	26.0101	26.2055	NaN	NaN	6	6	6	15	15	15	57.116	0	137.38	157000000	13	#VALUE!	NaN	1	0		0.334991	0.474967	0.484029	0.798664		0.112813	0.947641	0.295015	1.30245		P07237;H7BZ94;I3L312;I3L398;I3L4M2;I3NI03;I3L3U6;I3L0S0;I3L3P5;H0Y3Z3	P07237;H7BZ94;I3L312;I3L398	Protein disulfide-isomerase	P4HB	253
NaN	NaN	NaN	27.2397	27.1998	NaN	NaN	NaN	NaN	NaN	NaN	NaN	26.4467	NaN	NaN	NaN	NaN	NaN	3	3	3	26.8	26.8	26.8	11.078	0	18.839	965780000	26	0.0175975	1.75455	0.04	-2.24596		0.236035	0.627024	0.395892	-1.16581		0.123178	0.909468	0.323515	1.08015		P61927;D6RG19;D6R9X9	P61927;D6RG19	60S ribosomal protein L37;Ribosomal protein L37	RPL37	329
27.7808	29.9038	31.2628	31.1015	29.1133	29.0993	28.9584	29.219	28.6613	28.7703	28.464	29.4909	29.5054	29.5316	28.9457	30.7977	28.9755	29.0605	15	2	2	36.6	9	9	42.051	0	93.667	15620000000	80	0.195371	0.70914	0.312642	-0.782946		0.702844	0.153141	0.799312	-0.240863		0.126282	0.898659	0.329313	0.542083		P68133;P68032;P63267;P62736;A6NL76;C9JFL5;F6UVQ4;F6QUT6;F8WB63;B8ZZJ2	P68133;P68032;P63267;P62736;A6NL76;C9JFL5;F6UVQ4;F6QUT6	Actin, alpha skeletal muscle;Actin, alpha cardiac muscle 1;Actin, gamma-enteric smooth muscle;Actin, aortic smooth muscle	ACTA1;ACTC1;ACTG2;ACTA2	356
27.2512	27.1022	NaN	25.7246	27.0612	25.6494	NaN	25.2895	NaN	NaN	24.9077	25.1704	NaN	25.5615	25.7115	25.6733	26.3319	25.9715	18	18	18	29.2	29.2	29.2	85.225	0	146.43	979270000	80	0.0122761	1.91094	0.0313778	-1.7429		0.232396	0.633771	0.397541	-0.796518		0.126422	0.898179	0.325235	0.946378		Q9UHB6;F8VRN8;F8VQE1;F8VS07;F8VTU2;F8VVQ7	Q9UHB6;F8VRN8;F8VQE1	LIM domain and actin-binding protein 1	LIMA1	455
25.8264	NaN	25.9071	25.7004	NaN	26.1785	NaN	25.2405	NaN	NaN	NaN	25.5387	25.8324	NaN	25.7381	25.6257	25.722	NaN	14	14	14	19.5	19.5	19.5	104.85	0	132.86	651890000	63	0.541054	0.266759	0.634199	-0.506667		0.631966	0.199306	0.742761	0.374169		0.129616	0.887343	0.330377	0.880836		O43707;P12814;H9KV75;F5GXS2;H7C144;P35609;A0A494C1A0;Q08043;A0A087WSZ2;G3V2W4;F6THM6;H7C5W8;H0YJW3;G3V2N5;A0A494C166;H0YJ11;K7EJH8;A0A494C033;G3V2X9;G3V5M4;A0A494C060;G3V2E8	O43707;P12814;H9KV75;F5GXS2	Alpha-actinin-4;Alpha-actinin-1	ACTN4;ACTN1	223
23.4035	NaN	NaN	NaN	NaN	NaN	NaN	NaN	NaN	NaN	NaN	23.7575	NaN	NaN	23.4996	NaN	23.8056	NaN	3	3	3	18.1	18.1	18.1	18.66	0	19.031	92563000	15	0.209282	0.679269	0.327853	-0.358823		0.604685	0.218471	0.728022	0.19383		0.134796	0.870323	0.343314	0.552653		Q5QPM0;Q5QPL9;Q9UKM9;Q5QPM1;Q5QPM2	Q5QPM0;Q5QPL9;Q9UKM9;Q5QPM1	RNA-binding protein Raly	RALY	395
NaN	NaN	NaN	NaN	NaN	NaN	NaN	NaN	NaN	NaN	NaN	NaN	NaN	NaN	25.142	NaN	24.3817	NaN	4	4	4	37.6	37.6	37.6	17.818	0	69.865	170580000	15	#VALUE!	NaN	1	0		0.593932	0.226263	0.723164	0.280252		0.139897	0.854193	0.353803	0.817102		P30050	P30050	60S ribosomal protein L12	RPL12	289
30.2891	30.1308	30.1894	30.0743	29.9687	29.9621	30.6439	30.3242	30.1652	30.0377	30.314	30.0651	30.1707	30.0906	29.908	29.8553	30.2027	30.2505	11	11	3	35.7	35.7	12.2	21.364	0	98.752	19395000000	176	0.169254	0.771461	0.274574	0.155952		0.79285	0.100809	0.871343	-0.0227865		0.144893	0.838952	0.363889	-0.178739		P16403;P16402;P22492	P16403;P16402	Histone H1.2;Histone H1.3	HIST1H1C;HIST1H1D	278
30.257	30.1135	30.3606	30.1998	30.3712	30.5486	29.9187	29.7814	29.5799	29.5496	29.9687	29.8812	29.8865	29.8466	30.051	29.9542	29.8034	29.8978	26	26	9	74.9	74.9	22	26.42	0	323.31	17910000000	354	0.000254519	3.59428	0.000941176	-0.528516		0.00022877	3.6406	0.0048	-0.401843		0.148222	0.829086	0.36926	0.126673		A0A087WWU8;D6R904;A0A494C0G0;Q5VU61	A0A087WWU8		TPM3	10
25.4782	25.903	25.8913	25.8582	25.6678	25.6492	25.8094	26.0168	26.3566	26.3256	25.6391	25.9837	25.6142	25.4672	26.1025	25.9781	25.6197	NaN	13	13	13	23.8	23.8	23.8	73.975	0	92.814	918150000	82	0.0635916	1.1966	0.125746	0.28056		0.379964	0.420258	0.54565	-0.375088		0.14828	0.828917	0.364432	-0.655649		A0A087X2G1;F1T0B3;Q92499	A0A087X2G1;F1T0B3;Q92499	ATP-dependent RNA helicase DDX1	DDX1	17
NaN	NaN	NaN	NaN	NaN	NaN	NaN	24.2441	NaN	NaN	24.4399	NaN	NaN	NaN	NaN	NaN	NaN	NaN	2	2	2	19	19	19	15.763	0	15.035	129430000	14	0.964801	0.0155623	0.967117	0.0201648		#VALUE!	NaN	1	0		0.149364	0.825755	0.362933	0.583509		A0A0B4J1Z1;C9JAB2;Q16629;A0A087X2D0;P84103	A0A0B4J1Z1;C9JAB2;Q16629;A0A087X2D0;P84103	Serine/arginine-rich splicing factor 7;Serine/arginine-rich splicing factor 3	SRSF7;SRSF3	27
NaN	NaN	NaN	NaN	NaN	NaN	NaN	25.6368	24.9685	NaN	25.0393	25.2444	NaN	NaN	NaN	NaN	NaN	NaN	11	3	3	34.2	11.4	11.4	21.865	0	21.612	237670000	17	0.112306	0.949596	0.206095	1.1858		#VALUE!	NaN	1	0		0.150272	0.823122	0.361737	-1.28283		P10412	P10412	Histone H1.4	HIST1H1E	263
24.1658	23.7283	NaN	24.0256	NaN	NaN	23.865	24.0464	NaN	NaN	23.7677	23.9849	23.68	23.9605	23.9005	NaN	NaN	NaN	5	5	3	3.6	3.6	2.1	212.2	0	33.375	193410000	34	0.698404	0.155893	0.77083	0.063578		0.353077	0.45213	0.508686	-0.156122		0.153288	0.814491	0.367532	-0.2197		A0A087WY00;G3V394;F8WE88;F8W6H6;Q9Y4I1;E7ERV5;H0YM93;Q9UES5;O95317;H0YMK3;Q9NQX4	A0A087WY00;G3V394;F8WE88;F8W6H6;Q9Y4I1	Unconventional myosin-Va	MYO5A	12
25.0619	25.2181	25.1845	25.1917	25.295	25.22	25.2001	25.1563	25.0476	25.3696	25.0824	25.2985	NaN	25.053	25.2072	25.3138	25.2151	NaN	10	10	10	10.3	10.3	10.3	140.96	0	99.896	545780000	62	0.96355	0.0161258	0.969792	-0.00278632		0.155195	0.809122	0.291183	-0.611393		0.158793	0.799168	0.378154	-0.608607		Q08211	Q08211	ATP-dependent RNA helicase A	DHX9	367
27.5228	27.0308	26.9397	27.4408	27.6215	27.4268	27.8108	27.4767	27.7805	27.7424	27.3823	27.6845	27.4995	27.4029	27.5692	27.5733	27.578	27.5533	11	11	5	31	31	16	33.67	0	99.117	3008400000	114	0.040359	1.39406	0.0825846	0.31582		0.119154	0.923891	0.240203	0.199002		0.159903	0.796143	0.377519	-0.116818		P07910;G3V2Q1;G3V4C1;B2R5W2;G3V4W0;B4DY08;G3V576;A0A0G2JPF8;A0A0G2JNQ3;G3V2D6;G3V575;G3V555;B7ZW38;O60812;P0DMR1;B2RXH8;B4DSU6;G3V251;G3V3K6;G3V5X6;G3V4M8;G3V2H6	P07910;G3V2Q1;G3V4C1;B2R5W2;G3V4W0;B4DY08;G3V576;A0A0G2JPF8;A0A0G2JNQ3;G3V2D6;G3V575;G3V555;B7ZW38;O60812;P0DMR1;B2RXH8	Heterogeneous nuclear ribonucleoproteins C1/C2;Heterogeneous nuclear ribonucleoprotein C-like 3;Heterogeneous nuclear ribonucleoprotein C-like 1;Heterogeneous nuclear ribonucleoprotein C-like 4;Heterogeneous nuclear ribonucleoprotein C-like 2	HNRNPC;HNRNPCL3;HNRNPCL1;HNRNPCL4;HNRNPCL2	77
26.9717	27.0151	27.2691	27.3627	26.8066	26.9477	27.2425	27.1338	27.3689	27.2014	26.903	26.6602	26.991	27.1694	26.9317	26.7884	26.8215	26.6284	7	7	7	53.1	53.1	53.1	21.863	0	148.17	2106700000	87	0.870339	0.0603114	0.905167	0.022817		0.161094	0.792921	0.294375	-0.173751		0.161969	0.790569	0.37865	-0.196568		P32969;D6RAN4;A0A2R8Y5Y7;E7ESE0;H0Y9V9;H0Y9R4	P32969;D6RAN4;A0A2R8Y5Y7;E7ESE0;H0Y9V9	60S ribosomal protein L9	RPL9	293
25.1817	24.8485	24.6009	NaN	24.8023	NaN	NaN	24.7098	NaN	NaN	25.0377	24.7686	24.9219	24.8285	24.4843	24.5167	24.6869	24.7795	8	8	8	29.5	29.5	29.5	39.594	0	137.57	390340000	40	0.242721	0.614892	0.370737	-0.654698		0.627194	0.202598	0.743956	0.097846		0.163268	0.787099	0.377975	0.752544		Q9NYL9;H0YKU1;H0YNJ8;G5EA42;Q9NZR1	Q9NYL9;H0YKU1;H0YNJ8	Tropomodulin-3	TMOD3	451
NaN	NaN	28.0562	NaN	NaN	NaN	NaN	29.1342	NaN	28.0277	28.772	NaN	NaN	NaN	NaN	NaN	NaN	NaN	1	1	1	19.6	19.6	19.6	6.3225	0	8.0323	3602400000	19	0.261367	0.582749	0.3842	1.82087		0.905051	0.0433269	0.949121	-0.112819		0.175973	0.754554	0.408634	-1.93369		Q59GN2;P62891	Q59GN2;P62891	Putative 60S ribosomal protein L39-like 5;60S ribosomal protein L39	RPL39P5;RPL39	346
29.4153	29.2139	29.2267	29.2457	28.478	29.179	29.5729	29.649	29.2593	29.2378	29.3095	29.2908	29.281	29.3494	29.0715	29.1794	29.3655	29.326	11	11	11	58.2	58.2	58.2	24.205	0	322.61	10228000000	134	0.118393	0.926675	0.215256	0.260127		0.361658	0.441702	0.519404	0.135698		0.179482	0.745979	0.409381	-0.124428		P62241;Q5JR95	P62241;Q5JR95	40S ribosomal protein S8	RPS8	332
25.676	25.5734	25.6661	25.8825	NaN	NaN	25.7993	25.8913	26.1616	26.1564	25.6526	25.7433	25.8817	25.6853	25.8742	25.9131	25.5765	25.499	8	8	8	27.5	27.5	27.5	30.255	0	53.255	827860000	69	0.0891682	1.04979	0.17632	1.09437		0.138726	0.857842	0.269581	0.931904		0.182529	0.738669	0.413929	-0.16247		O95639;C9JEV9;B7Z7B0;H7C419;C9K0K2;H7C016;F8WEL7;H9KVA5;A6NMK7	O95639;C9JEV9;B7Z7B0	Cleavage and polyadenylation specificity factor subunit 4	CPSF4	234
31.0312	31.0318	30.9799	31.0875	31.031	30.8866	31.1043	31.1333	31.3762	31.3577	31.0975	31.1658	31.3279	31.3416	31.4827	31.4076	31.16	31.154	13	13	13	15.2	15.2	15.2	64.532	0	323.31	40441000000	373	0.00734734	2.13387	0.0214054	0.197788		0.0005347	3.27189	0.0102857	0.304277		0.185742	0.731091	0.417814	0.106489		H3BNC9;P08708;H0YN88;A0A075B716;H0YN73;A0A0J9YYC4	H3BNC9;P08708;H0YN88;A0A075B716	40S ribosomal protein S17	RPS17	191
26.5428	25.8825	26.7174	26.6935	25.9124	25.9734	26.3721	26.475	26.7052	26.3798	25.5066	26.3883	26.2661	26.0904	26.2656	26.2827	25.6222	25.3493	14	14	14	17.7	17.7	17.7	113.08	0	116.16	1277300000	97	0.942181	0.0258657	0.956294	0.0175034		0.213878	0.669833	0.365407	-0.307625		0.194094	0.711988	0.432874	-0.325129		P09874;Q5VX84;Q5VX85	P09874	Poly [ADP-ribose] polymerase 1	PARP1	258
25.1666	25.0857	25.8815	25.4548	24.9461	NaN	24.2626	24.0897	24.8042	25.0605	NaN	24.0938	24.8921	NaN	24.8724	24.8556	24.8346	25.1224	7	7	7	11.9	11.9	11.9	76.12	0	48.99	466250000	56	0.0652469	1.18544	0.128278	-0.97495		0.294716	0.530596	0.446781	-0.372482		0.204528	0.689247	0.453318	0.602468		Q7Z417	Q7Z417	Nuclear fragile X mental retardation-interacting protein 2	NUFIP2	408
25.6456	25.8265	25.5875	25.5561	25.7111	25.7561	25.0023	25.1288	25.1415	25.3552	25.2581	25.3625	25.2858	25.3631	25.1396	25.4685	25.3217	25.2516	5	5	5	29.8	29.8	29.8	20.546	0	36.096	735780000	48	6.18629e-05	4.20857	0.001	-0.472406		0.000118209	3.92735	0.00266667	-0.375439		0.216394	0.664754	0.477573	0.0969671		O15145;F8VR50;C9JZD1	O15145	Actin-related protein 2/3 complex subunit 3	ARPC3	219
30.6738	30.6929	30.6249	30.6274	30.8013	30.8256	30.8058	30.6768	30.6448	30.5194	30.5321	30.475	30.6175	30.5544	30.4319	30.0924	30.5376	30.6574	8	8	8	45.3	45.3	45.3	16.561	0	99.279	25962000000	192	0.140349	0.85279	0.245758	-0.0986458		0.0326565	1.48603	0.100837	-0.225766		0.223762	0.650213	0.488133	-0.12712		P46776;E9PLL6;E9PJD9;E9PLX7;H0YF34	P46776;E9PLL6;E9PJD9	60S ribosomal protein L27a	RPL27A	306
30.5256	30.6747	31.0032	30.8527	30.9396	30.9611	30.9716	30.8296	30.5486	30.5668	30.5963	30.465	30.5118	30.5705	30.4018	30.2	30.6755	30.7545	9	9	2	35.9	35.9	7	16.378	0	103.56	27675000000	200	0.169991	0.769574	0.273529	-0.163197		0.0205187	1.68785	0.0769412	-0.307151		0.233785	0.631184	0.50844	-0.143954		J3KQN4;P83881;H0Y5B4;H7BZ11;R4GN19;H7BY91;H0Y3V9	J3KQN4;P83881;H0Y5B4;H7BZ11	60S ribosomal protein L36a	RPL36A;RPL36A-HNRNPH2	202
30.5875	30.6742	30.8566	30.8893	30.8089	30.8769	30.3196	30.5257	30.5262	30.612	30.5286	30.4156	30.5608	30.3884	30.5733	30.5899	30.6056	30.6272	12	12	2	46.5	46.5	14.5	22.975	0	146.46	27022000000	233	0.00118946	2.92465	0.00384615	-0.294276		0.00442211	2.35437	0.024	-0.224669		0.233951	0.630876	0.503391	0.0696068		X1WI28;P27635;B8A6G2;A6QRI9	X1WI28;P27635	60S ribosomal protein L10	RPL10	288
27.4998	27.561	27.7288	27.4692	27.7585	27.4048	27.4672	27.4988	27.8822	27.8826	28.0323	27.7504	27.1402	27.2458	27.6956	27.6338	27.8816	27.7717	6	6	6	41.2	41.2	41.2	15.197	0	47.528	3450000000	105	0.128275	0.891859	0.226382	0.181901		0.948963	0.0227508	0.978174	-0.00888856		0.241589	0.616922	0.519656	-0.19079		E7ETK0;A0A2R8Y849;A0A2R8YD14;P62847;A0A2R8Y8A0	E7ETK0;A0A2R8Y849;A0A2R8YD14;P62847;A0A2R8Y8A0	40S ribosomal protein S24	RPS24	57
NaN	NaN	NaN	NaN	NaN	24.7514	24.7743	24.965	NaN	NaN	NaN	24.7722	24.7411	NaN	NaN	24.8277	NaN	NaN	4	4	4	38.2	38.2	38.2	17.155	0	100.68	222120000	27	0.164978	0.782574	0.272364	0.692763		0.906937	0.0424228	0.947181	0.0643838		0.243448	0.613593	0.518638	-0.628379		D6RA57;H0Y9X1;Q96EY4;D6RE67;D6RC31	D6RA57;H0Y9X1;Q96EY4;D6RE67;D6RC31	Translation machinery-associated protein 16	TMA16	147
26.6883	26.8232	26.2905	26.4142	26.4583	26.5236	26.513	26.6819	26.5228	26.2742	26.2522	26.4897	26.3655	26.4761	26.1791	26.1711	26.5409	26.3259	10	10	10	23.2	23.2	23.2	59.379	0	153.8	1480900000	82	0.471817	0.326226	0.589358	-0.0774005		0.0871967	1.0595	0.192	-0.189934		0.244589	0.611563	0.516042	-0.112534		Q14498;H0Y4X3;A0A0U1RQH7;G3XAC6;A0A0U1RQW2;Q5QP23;A0A087X122;Q5QP22	Q14498;H0Y4X3;A0A0U1RQH7;G3XAC6	RNA-binding protein 39	RBM39	383
NaN	NaN	NaN	NaN	NaN	NaN	NaN	NaN	NaN	NaN	25.6163	25.167	NaN	NaN	NaN	NaN	NaN	NaN	4	4	4	6.6	6.6	6.6	64.135	0	24.438	70207000	9	0.458755	0.338419	0.576535	0.413479		#VALUE!	NaN	1	0		0.250015	0.602034	0.523792	-0.595796		Q5T749	Q5T749	Keratinocyte proline-rich protein	KPRP	397
NaN	NaN	NaN	NaN	NaN	NaN	NaN	NaN	NaN	NaN	NaN	NaN	25.354	25.0995	NaN	NaN	NaN	NaN	4	4	4	28.8	28.8	28.8	22.255	0	68.433	70699000	6	#VALUE!	NaN	1	0		0.75564	0.121685	0.847122	-0.183194		0.252507	0.597726	0.52466	0.769768		O95147	O95147	Dual specificity protein phosphatase 14	DUSP14	232
25.6583	25.5323	25.5854	25.6153	25.585	25.7052	25.5227	24.881	25.2877	25.4899	25.6301	25.459	25.193	NaN	25.0992	25.2817	25.3604	25.5192	4	4	4	16.6	16.6	16.6	28.329	0	39.46	722640000	48	0.0623649	1.20506	0.126571	-0.235218		0.00849259	2.07096	0.0389565	-0.442409		0.256898	0.59024	0.530367	-0.207191		J3KTL2;Q07955;J3KSR8;J3QQV5;J3KSW7	J3KTL2;Q07955;J3KSR8	Serine/arginine-rich splicing factor 1	SRSF1	207
29.5629	29.5678	29.681	29.7058	29.6557	29.222	29.1517	29.1391	29.0852	29.3221	29.1482	29.0745	29.0204	29.2226	29.1473	29.1874	29.5308	29.4157	8	8	8	37.1	37.1	37.1	19.072	0	87.883	11271000000	139	0.000487091	3.31239	0.00285714	-0.412387		0.0143252	1.8439	0.0613793	-0.311838		0.261048	0.58328	0.533495	0.100549		H0YKD8;P46779;H0YLP6;H0YMF4	H0YKD8;P46779;H0YLP6;H0YMF4	60S ribosomal protein L28	RPL28	188
NaN	24.4056	24.8915	24.8113	NaN	NaN	NaN	NaN	NaN	NaN	NaN	24.9329	NaN	NaN	NaN	NaN	NaN	NaN	4	4	4	33.9	33.9	33.9	14.558	0	29.813	347280000	25	0.8403	0.0755657	0.88359	-0.093497		0.262923	0.580171	0.416367	-0.615328		0.269205	0.569917	0.54612	-0.521832		E7EPB3;P50914	E7EPB3;P50914	60S ribosomal protein L14	RPL14	150
29.4782	29.3557	29.8143	29.5693	29.5133	29.4648	29.7038	29.8736	29.788	29.7873	29.5333	29.6432	29.6215	29.6391	29.7471	29.7737	29.5429	29.5762	13	13	13	71.9	71.9	71.9	16.445	0	118.94	13228000000	236	0.0405378	1.39214	0.0817576	0.188921		0.141457	0.849376	0.27292	0.117494		0.27801	0.555939	0.561109	-0.071427		P62249;M0R210;M0R3H0;M0R1M5;Q6IPX4;M0QX76	P62249;M0R210;M0R3H0	40S ribosomal protein S16	RPS16	334
30.2625	30.2808	30.5219	30.2269	30.0758	30.4032	30.6896	30.4867	30.5932	30.4852	30.3528	30.3487	30.4221	30.2701	30.3892	30.4342	30.5447	30.4476	12	12	12	44.5	44.5	44.5	24.261	0	235.18	22684000000	173	0.0385381	1.41411	0.0810794	0.197503		0.120555	0.918815	0.24075	0.122776		0.281377	0.550711	0.563529	-0.0747271		P26373;J3QSB4;J3KS98;H3BUK8;H3BTH3	P26373;J3QSB4	60S ribosomal protein L13	RPL13	287
NaN	NaN	NaN	NaN	NaN	NaN	23.8511	23.9439	24.6403	24.7319	24.0046	24.1124	24.3661	NaN	24.8525	24.6987	24.7711	NaN	4	4	4	18	18	18	23.772	0	47.221	197220000	33	0.140899	0.851092	0.24413	0.733616		0.0586746	1.23155	0.149818	0.97867		0.285591	0.544255	0.566757	0.245055		O95816	O95816	BAG family molecular chaperone regulator 2	BAG2	236
28.5488	28.4464	28.7086	28.5973	28.5498	28.6244	28.4083	28.4656	28.7918	28.832	28.6276	28.5738	28.5103	28.5944	28.582	28.5233	28.4826	28.524	14	14	14	40.2	40.2	40.2	53.5	0	323.31	6271400000	221	0.643767	0.191271	0.727514	0.0373157		0.305811	0.514547	0.457588	-0.0431083		0.288771	0.539447	0.568692	-0.080424		P26368;K7ENG2;K7ELP8	P26368;K7ENG2	Splicing factor U2AF 65 kDa subunit	U2AF2	286
NaN	NaN	NaN	NaN	NaN	NaN	NaN	NaN	NaN	NaN	NaN	NaN	27.053	26.9266	NaN	NaN	NaN	NaN	5	5	5	7.4	7.4	7.4	64.365	0	34.323	240060000	10	#VALUE!	NaN	1	0		0.432192	0.364323	0.582994	0.731538		0.293678	0.532128	0.573105	0.993157		Q8TF66	Q8TF66	Leucine-rich repeat-containing protein 15	LRRC15	414
25.1253	25.0555	NaN	25.2399	NaN	NaN	25.0641	24.6865	25.1833	25.3324	24.9786	NaN	25.1812	25.2394	25.2512	24.9857	24.9686	25.0825	7	7	7	16.9	16.9	16.9	61.049	0	80.252	474020000	44	0.914811	0.0386685	0.929204	0.0753625		0.0627697	1.20225	0.151797	0.731435		0.29662	0.5278	0.574717	0.656072		P13674	P13674	Prolyl 4-hydroxylase subunit alpha-1	P4HA1	272
NaN	25.6261	25.3976	25.7143	25.8125	25.8106	25.4753	25.41	25.5161	25.4774	25.5912	25.3182	25.2725	NaN	25.4021	25.0927	25.8151	25.4965	7	7	7	13.7	13.7	13.7	82.17	0	83.756	725100000	54	0.888335	0.051423	0.909352	0.0367339		0.54792	0.261283	0.699476	-0.207683		0.29708	0.527127	0.571327	-0.244417		Q9Y608;C9JSU1;H7C3N9;C9JJC9;C9JC17;C9J321;C9J0U5	Q9Y608	Leucine-rich repeat flightless-interacting protein 2	LRRFIP2	468
28.6157	28.7819	28.4798	28.4409	28.7819	28.8822	28.2606	28.2672	27.5362	27.7918	28.0978	28.1134	28.1329	27.9931	28.0609	28.169	28.264	28.284	57	57	57	33.8	33.8	33.8	231.1	0	323.31	5497300000	353	0.000854771	3.06815	0.00368	-0.652558		0.000147751	3.83047	0.003	-0.513087		0.297703	0.526217	0.568037	0.139471		A0A0D9SFK2;Q92614;H0YEV9;A0A1B0GWJ6	A0A0D9SFK2;Q92614	Unconventional myosin-XVIIIa	MYO18A	33
27.8046	27.6431	27.6029	27.8967	27.8491	27.3551	27.9749	27.9504	28.375	28.3456	28.142	28.0123	28.5089	28.3212	28.3523	28.1811	28.1778	27.9647	19	19	16	34.1	34.1	30.7	70.897	0	210.65	4304500000	215	0.00284912	2.54529	0.00937931	0.441463		0.000547218	3.26184	0.009	0.559084		0.302119	0.519822	0.57222	0.117621		P11142;E9PKE3;E9PN89;E9PNE6;A8K7Q2;E9PLF4;P54652;E9PQQ4;E9PQK7;E9PK54;E9PI65;E9PPY6;E9PN25;E9PM13;E9PS65;P0DMV8;P0DMV9;P34931;Q53FA3;A0A0G2JIW1;V9GZ37	P11142;E9PKE3;E9PN89;E9PNE6	Heat shock cognate 71 kDa protein	HSPA8	267
25.7792	25.7916	25.9626	NaN	NaN	NaN	NaN	25.6767	25.652	NaN	NaN	25.4278	25.6109	25.5864	NaN	25.7014	25.6444	25.7	4	4	4	22.3	22.3	22.3	23.134	0	70.143	733110000	37	0.739173	0.131254	0.813634	-0.276808		0.509161	0.293145	0.675205	0.515647		0.314851	0.501895	0.587099	0.792454		J3QR09;J3KTE4;P84098	J3QR09;J3KTE4;P84098	Ribosomal protein L19;60S ribosomal protein L19	RPL19	206
26.1011	26.0902	25.9898	25.7875	25.8482	NaN	25.8855	25.9867	26.0428	26.0789	25.9004	25.8241	25.6867	26.0004	26.167	25.9897	25.6594	25.5139	13	13	13	18.7	18.7	18.7	97.414	0	172.05	977450000	73	0.400885	0.39698	0.517718	0.160554		0.836403	0.0775845	0.901417	0.043663		0.315107	0.501542	0.5825	-0.116891		Q99959;A0A087WXY2	Q99959	Plakophilin-2	PKP2	429
24.9182	25.064	24.751	24.9735	NaN	NaN	NaN	24.8625	25.3958	25.2073	NaN	25.0358	25.0234	25.4834	24.891	25.0264	24.7941	25.2215	9	9	9	13.1	13.1	13.1	82.704	0	66.09	434870000	48	0.839191	0.0761391	0.890857	0.0644773		0.121229	0.916395	0.23921	0.349318		0.318728	0.49658	0.583894	0.284841		P13010;H7C0H9;C9JZ81	P13010	X-ray repair cross-complementing protein 5	XRCC5	270
NaN	NaN	NaN	NaN	NaN	NaN	23.7394	23.8876	NaN	NaN	24.3312	24.9554	27.664	27.6235	NaN	NaN	NaN	NaN	23	23	23	10.2	10.2	10.2	331.77	0	314.17	445740000	42	0.406157	0.391306	0.511791	0.28239		0.198056	0.703212	0.341849	1.23584		0.325447	0.48752	0.592947	0.953445		P15924	P15924	Desmoplakin	DSP	276
24.9756	25.0476	NaN	NaN	25.5913	25.7723	NaN	25.5515	25.5423	25.3617	25.5148	25.5188	25.5435	25.4629	25.5356	25.5302	25.2815	25.6564	6	6	6	23.9	23.9	23.9	35.204	0	74.289	673190000	53	0.737945	0.131976	0.816042	0.231396		0.0909243	1.04132	0.196232	0.76921		0.340267	0.46818	0.622609	0.537814		Q8N0Y2;K7EMV5;K7ELZ3;K7ESL2;K7EJH4;K7EJ91;K7EK55	Q8N0Y2;K7EMV5;K7ELZ3;K7ESL2;K7EJH4;K7EJ91	Zinc finger protein 444	ZNF444	411
29.9163	29.7129	29.6479	29.6943	29.7358	29.8006	30.5966	30.811	30.3999	30.4525	30.2357	30.1935	30.1111	30.1768	30.6707	30.674	30.1908	29.932	14	14	14	64.9	64.9	64.9	22.127	0	323.31	19273000000	229	4.50723e-05	4.34609	0.0012	0.696901		0.0021131	2.67508	0.0138667	0.541264		0.345452	0.461612	0.62869	-0.155637		P62081;B5MCP9;A0A2R8Y623	P62081;B5MCP9;A0A2R8Y623	40S ribosomal protein S7	RPS7	331
25.8142	25.6357	25.9771	NaN	NaN	26.0152	25.7639	NaN	26.5456	26.3224	NaN	26.4465	NaN	NaN	26.1291	26.0118	25.4865	NaN	5	5	3	13	13	9.1	61.829	0	33.991	877820000	33	0.65377	0.184575	0.736945	0.321804		0.589864	0.229248	0.72125	-0.381814		0.352285	0.453106	0.636923	-0.703618		Q92804;A0A075B7D9;A0A075B7F4;A0A075B7C1	Q92804;A0A075B7D9	TATA-binding protein-associated factor 2N	TAF15	420
29.9167	30.0235	30.3167	30.3571	30.0651	29.9826	30.2853	30.0647	30.5434	30.6115	30.1801	30.1101	30.1671	30.2138	30.3365	30.2946	30.0971	30.1137	17	17	17	71.2	71.2	71.2	26.688	0	166.19	19664000000	230	0.145342	0.837608	0.247532	0.188891		0.293716	0.532072	0.448724	0.0935218		0.369584	0.432287	0.666034	-0.095369		P23396;E9PL09;E9PPU1;H0YEU2;F2Z2S8;H0YCJ7;E9PQ96;E9PJH4;H0YF32;E9PK82;E9PSF4;E9PQX2;H0YES8;E9PJN9	P23396;E9PL09;E9PPU1;H0YEU2;F2Z2S8;H0YCJ7	40S ribosomal protein S3	RPS3	284
25.8414	NaN	26.1989	26.0702	26.5786	26.4528	25.6397	25.7631	25.7449	25.995	NaN	25.6201	25.5385	25.7277	26.0175	25.9849	25.5548	25.6401	8	8	8	47.6	47.6	47.6	16.06	0	52.316	937820000	57	0.319193	0.495946	0.450246	-0.512632		0.636142	0.196446	0.740108	-0.168293		0.370694	0.430984	0.662958	0.344339		P39019;A0A075B6E2;M0R2L9;M0QYF7;M0R140	P39019;A0A075B6E2	40S ribosomal protein S19	RPS19	301
27.6869	27.5461	28.5915	28.3344	28.1483	28.2244	27.849	27.7233	27.1758	27.2025	27.8043	27.8207	27.8056	27.7073	27.8428	27.7769	27.5834	27.6249	18	11	9	57.3	42.3	37.9	28.521	0	270.79	3982500000	138	0.0392844	1.40578	0.081375	-0.492679		0.0546135	1.2627	0.140815	-0.365088		0.371936	0.429532	0.6602	0.127591		P67936;A0A2R8Y5V9;A0A2R8YGX3;A0A2R8YH90;A0A2R8YE05;K7ENT6;A0A2R8YHD2;A0A5F9UN72;A0A2R8YEU4;K7EPB9;U3KQK2;A0A590UJB9;A0A590UK79	P67936;A0A2R8Y5V9;A0A2R8YGX3;A0A2R8YH90;A0A2R8YE05;K7ENT6;A0A2R8YHD2;A0A5F9UN72;A0A2R8YEU4	Tropomyosin alpha-4 chain	TPM4	355
NaN	NaN	NaN	NaN	NaN	NaN	NaN	23.7211	NaN	NaN	NaN	23.9412	NaN	NaN	NaN	NaN	NaN	NaN	3	3	3	11.6	11.6	11.6	33.31	0	19.355	35036000	9	0.326528	0.48608	0.452361	0.542254		#VALUE!	NaN	1	0		0.377587	0.422983	0.665917	-0.324047		Q9BPW8;H7C2U6;C9JDV8;F8WCR5	Q9BPW8;H7C2U6	Protein NipSnap homolog 1	NIPSNAP1	430
30.3923	30.3063	30.1839	30.2818	30.1235	30.1306	30.4	30.3561	30.445	30.5351	30.3355	30.3923	30.2418	30.3647	30.4277	30.2599	30.489	30.41	16	16	16	58.8	58.8	58.8	22.591	0	170.94	21364000000	221	0.00802546	2.09553	0.0236842	0.174259		0.0544791	1.26377	0.142868	0.129136		0.382787	0.417043	0.669016	-0.0451231		P46781;B5MCT8;C9JM19;F2Z3C0;A8MXK4	P46781;B5MCT8;C9JM19	40S ribosomal protein S9	RPS9	308
23.4367	NaN	NaN	NaN	23.9849	NaN	NaN	NaN	NaN	23.7835	23.2178	23.6599	23.5563	NaN	23.8388	NaN	NaN	NaN	4	4	4	4.2	4.2	4.2	127.06	0	31.588	130190000	26	0.587374	0.231085	0.671706	0.248744		0.811907	0.0904938	0.885576	-0.104967		0.396675	0.401565	0.687545	-0.353711		Q12965;H0YLE5;H0YNQ8;O00160	Q12965	Unconventional myosin-Ie	MYO1E	372
24.6777	NaN	NaN	NaN	NaN	NaN	NaN	24.6508	24.8123	24.8307	NaN	NaN	NaN	NaN	NaN	NaN	NaN	NaN	4	4	4	12.5	12.5	12.5	55.272	0	88.16	245040000	21	0.23766	0.624043	0.366265	0.685252		0.44298	0.353616	0.597103	0.325394		0.399787	0.398171	0.686452	-0.359858		Q8NCA5;E9PH82;C9J3G8	Q8NCA5;E9PH82	Protein FAM98A	FAM98A	157
27.9541	28.1803	28.8345	28.8392	28.3871	28.4651	27.989	28.3685	28.3519	28.4023	28.2662	28.477	29.2424	29.4076	28.1433	28.1037	28.1674	28.1504	8	8	2	39.8	39.8	6	18.804	0	89.968	6261900000	103	0.421212	0.375499	0.529187	-0.134238		0.755722	0.121638	0.843086	0.0924234		0.404082	0.393531	0.688448	0.226661		U3KQK0;Q99879;Q99877;Q93079;Q5QNW6;P62807;P58876;O60814;Q99880;P57053;Q96A08;A0A2R8Y619	U3KQK0;Q99879;Q99877;Q93079;Q5QNW6;P62807;P58876;O60814;Q99880;P57053	Histone H2B;Histone H2B type 1-M;Histone H2B type 1-N;Histone H2B type 1-H;Histone H2B type 2-F;Histone H2B type 1-C/E/F/G/I;Histone H2B type 1-D;Histone H2B type 1-K;Histone H2B type 1-L;Histone H2B type F-S	HIST1H2BN;HIST1H2BM;HIST1H2BH;HIST2H2BF;HIST1H2BC;HIST1H2BD;HIST1H2BK;HIST1H2BL;H2BFS	227
26.733	NaN	26.2879	26.6682	26.3495	26.4373	26.2126	26.4411	26.2886	NaN	26.6655	26.4169	26.1236	26.4217	26.4054	26.2525	26.3567	26.7344	7	7	7	20.3	20.3	20.3	44.76	0	78.516	1382300000	61	0.943603	0.0252106	0.953406	0.0356204		0.505686	0.296119	0.674175	0.28487		0.412303	0.384784	0.697683	0.249249		P61160;F5H6T1;A0A1B0GWD0;A0A1B0GWH0	P61160;F5H6T1	Actin-related protein 2	ACTR2	324
28.2113	27.9826	27.8081	28.0429	27.9368	27.8427	28.5116	28.0852	27.8479	27.8371	28.1514	28.0144	27.7777	28.1101	27.9159	27.7089	28.103	28.1792	8	6	6	29.2	22.1	22.1	22.58	0	53.92	4349300000	67	0.398245	0.39985	0.520735	0.103859		0.961324	0.0171304	0.979081	-0.00494099		0.417907	0.37892	0.701197	-0.1088		P16401	P16401	Histone H1.5	HIST1H1B	277
NaN	NaN	NaN	NaN	NaN	NaN	NaN	NaN	NaN	NaN	NaN	24.9397	27.7821	27.1797	NaN	NaN	NaN	NaN	14	14	14	24.2	24.2	24.2	81.744	0	107.98	378750000	24	0.491146	0.308789	0.607727	-0.363292		0.607781	0.216253	0.723867	0.551874		0.418472	0.378334	0.696812	0.915166		P14923;C9JTX4;C9J826;C9JK18;C9JKY1;A0A2R8Y6G0;A0A2R8Y804;A0A2R8Y543;A0A2R8Y5C3;A0A2R8Y750;A0A2R8Y5Z1;B4DGU4;A0A2R8YCH5;A0A2R8Y7Z0;A0A2R8Y5A3;P35222	P14923	Junction plakoglobin	JUP	274
26.0525	26.0051	25.8196	25.769	25.592	NaN	25.6447	25.7997	NaN	25.4168	25.5482	25.5666	25.4448	25.6332	NaN	25.3694	25.4264	25.3801	16	16	16	26.1	26.1	26.1	76.613	0	175.07	780020000	65	0.843316	0.0740098	0.882874	-0.0788771		0.428056	0.368499	0.58013	-0.411904		0.422495	0.374178	0.699039	-0.333027		P19338;H7BY16;C9JYW2;C9JLB1;C9J1H7;C9JWL1	P19338;H7BY16	Nucleolin	NCL	280
25.7966	25.4615	25.7669	25.9583	25.8266	25.775	NaN	25.443	25.852	25.9157	25.8913	25.8057	NaN	25.4327	25.855	25.0991	25.5448	25.532	10	10	10	37	37	37	39.594	0	103.13	827770000	54	0.403243	0.394433	0.514225	-0.241066		0.110347	0.957241	0.226316	-0.580441		0.438752	0.357781	0.720615	-0.339375		P51991;H7C1J8	P51991	Heterogeneous nuclear ribonucleoprotein A3	HNRNPA3	316
24.2971	24.3173	NaN	NaN	NaN	NaN	NaN	NaN	NaN	NaN	NaN	NaN	NaN	NaN	24.1914	23.9726	24.0238	23.7057	3	3	3	18.7	18.7	18.7	21.641	0	20.739	138650000	17	0.333227	0.47726	0.4545	-0.515273		0.599185	0.222439	0.724787	-0.250633		0.43955	0.356992	0.716427	0.264641		P31431	P31431	Syndecan-4	SDC4	290
27.0487	27.0884	27.013	27.018	26.9565	26.9716	26.4431	26.4153	26.5901	26.6398	26.4119	26.5002	26.5088	26.2457	26.5448	26.8077	26.5334	26.823	9	9	2	31.6	31.6	5.6	33.781	0	104.76	1782300000	80	3.50445e-07	6.45538	0	-0.51597		0.000645506	3.1901	0.0102222	-0.438784		0.440398	0.356155	0.712455	0.0771859		B1AK88;B1AK87;A0A6I8PRV6	B1AK88;B1AK87		CAPZB	73
28.4412	28.3775	28.6464	28.5738	28.4077	28.6401	28.717	28.6921	28.7782	28.7413	28.6013	28.5237	28.6265	28.6426	28.8521	28.7169	28.7326	28.7241	12	12	12	57.6	57.6	57.6	18.431	0	178.1	6574000000	136	0.0277588	1.5566	0.0638545	0.161132		0.00664661	2.1774	0.0325714	0.201316		0.448083	0.348642	0.719789	0.0401834		P62280;M0QZC5;M0R1H5;M0R1H6	P62280;M0QZC5	40S ribosomal protein S11	RPS11	337
26.6488	26.8229	26.2289	26.3981	26.4885	26.3306	26.2528	26.165	25.8159	25.7193	25.8201	25.6839	26.0655	26.115	25.7836	25.7907	26.1367	26.1322	8	8	8	18.8	18.8	18.8	58.22	0	123.77	1228800000	77	0.00142023	2.84764	0.00385185	-0.576793		0.00162866	2.78817	0.0133333	-0.482334		0.44902	0.347734	0.71606	0.0944583		J3KPP4;O95232;D6RDI2;E7EN55;C9JL41;H0YA81;D6RHH0;U3KQT3	J3KPP4;O95232;D6RDI2	Luc7-like protein 3	LUC7L3	201
27.3665	27.4872	27.9216	27.8501	27.9331	27.7627	27.7015	27.7064	27.5466	27.7897	27.4615	27.2661	27.4833	27.6108	27.5812	27.5825	27.3544	27.4376	6	6	6	58.7	58.7	58.7	10.275	0	133.64	3365200000	93	0.285579	0.544273	0.406317	-0.141568		0.0726323	1.13887	0.176197	-0.211876		0.449191	0.347569	0.710904	-0.0703084		P61513;C9J4Z3;Q6P4E4;E9PEL3;G5E9R3;M0R0A1;M0R2L6;A6NKH3	P61513;C9J4Z3;Q6P4E4;E9PEL3;G5E9R3;M0R0A1;M0R2L6	60S ribosomal protein L37a	RPL37A	328
26.1106	25.9221	26.0437	26.4481	26.6251	26.1032	25.6515	25.9177	26.3793	26.3389	26.1371	26.2141	NaN	26.437	25.9551	26.0713	26.4074	25.966	7	7	7	19.7	19.7	19.7	42.331	0	69.578	1162000000	61	0.530452	0.275354	0.623882	-0.102364		0.322703	0.491197	0.474193	-0.412385		0.453358	0.343559	0.712529	-0.310021		P38159;Q96E39;H0Y6E7;H3BT71;H3BR27;H3BUY5;A0A1B0GUK8;O75526;H3BNC1;Q8N7X1	P38159;Q96E39;H0Y6E7;H3BT71	RNA-binding motif protein, X chromosome;RNA-binding motif protein, X chromosome, N-terminally processed;RNA binding motif protein, X-linked-like-1	RBMX;RBMXL1	300
26.2974	26.4283	26.4989	26.2588	25.8682	25.8625	25.9834	26.2502	26.4213	26.4019	26.1786	26.1422	26.2174	26.0041	26.4137	26.2926	26.2406	25.5385	16	16	10	25.5	25.5	14.6	70.67	0	124.49	1234100000	92	0.839704	0.0758739	0.887059	0.0272309		0.630429	0.200364	0.744306	-0.0845114		0.458242	0.338905	0.715474	-0.111742		P11940;A0A087WTT1;E7EQV3;E7ERJ7;H0YAR2;H0YAP2;Q9H361;H0YB86;H0YBN4;E5RJB9;E5RGH3;E5RH24;Q4VXU2;A0A6I8PLA1;A0A6I8PS38;H0YEQ8;H0YCC8;H0YC10;H0YB75;E5RHG7;H0YAS7;Q96DU9;H0YAS6	P11940;A0A087WTT1;E7EQV3;E7ERJ7;H0YAR2	Polyadenylate-binding protein 1;Polyadenylate-binding protein	PABPC1	4
25.5015	25.6154	25.8467	25.2013	NaN	NaN	25.3664	NaN	25.8295	25.7599	25.3661	25.3548	25.3462	25.7206	25.6508	25.4321	25.0605	25.4406	10	10	10	27.7	27.7	27.7	54.626	0	127.52	692660000	54	0.868488	0.0612361	0.906962	-0.0943403		0.395442	0.402917	0.566861	0.274879		0.460066	0.33718	0.713536	0.369219		A0A0J9YYL3;A0A0J9YXJ8;A0A0J9YVP6;A0A0J9YXX5;Q9UHX1;A0A0J9YVR6;E9PQ56;A0A0J9YWM1;H0YEM1;E9PN18;E9PMU7;E9PL19;H0YCP8	A0A0J9YYL3;A0A0J9YXJ8;A0A0J9YVP6;A0A0J9YXX5;Q9UHX1;A0A0J9YVR6;E9PQ56;A0A0J9YWM1;H0YEM1;E9PN18	Poly(U)-binding-splicing factor PUF60	PUF60	37
26.9012	26.9334	26.9345	26.7388	26.6903	26.6113	26.9666	27.0026	27.3612	27.2276	27.0759	26.7629	26.9107	26.6771	27.0225	26.9715	27.2209	27.0834	10	10	10	31.4	31.4	31.4	42.008	0	84.417	2023200000	99	0.0276242	1.55871	0.0643704	0.264564		0.0851354	1.06989	0.19103	0.179445		0.470455	0.327482	0.724432	-0.0851186		Q5T280;R4GNG4	Q5T280	Putative methyltransferase C9orf114	C9orf114	396
25.9947	26.1775	26.0449	26.102	26.0181	26.2429	25.9583	26.0613	26.3053	26.3808	25.7801	26.1627	26.3601	26.0825	26.2724	26.0719	26.1501	26.1638	12	12	12	21.1	21.1	21.1	69.837	0	81.674	1161200000	84	0.91087	0.0405434	0.927907	0.011397		0.18314	0.737217	0.324549	0.086779		0.47657	0.321873	0.729057	0.0753819		Q9UJV9;A0A499FJW5;H0YA06;H0Y8L8;D6RGI7	Q9UJV9	Probable ATP-dependent RNA helicase DDX41	DDX41	457
24.8999	NaN	NaN	25.2241	25.4915	NaN	NaN	NaN	25.2713	25.1072	NaN	NaN	NaN	NaN	NaN	NaN	NaN	NaN	3	3	3	38.1	38.1	38.1	9.461	0	20.632	320330000	22	0.0917276	1.0375	0.174667	-1.10615		0.00708337	2.14976	0.0341818	-1.57245		0.48703	0.312444	0.741021	-0.466301		P42677;H0YMV8;Q71UM5;C9J1C5;C9JLI6	P42677;H0YMV8;Q71UM5	40S ribosomal protein S27;40S ribosomal protein S27-like	RPS27;RPS27L	304
24.8283	24.7286	NaN	NaN	NaN	NaN	24.3811	24.7656	25.0109	25.1391	24.6528	24.552	NaN	24.738	24.2323	24.4018	24.7699	24.9675	5	5	5	23.2	23.2	23.2	34.222	0	39.921	306860000	39	0.164728	0.783232	0.274816	0.586085		0.252891	0.597066	0.406102	0.472101		0.491885	0.308136	0.743211	-0.113984		Q9BYG3;H7BZL0;C9J808;C9J6C5	Q9BYG3;H7BZL0;C9J808	MKI67 FHA domain-interacting nucleolar phosphoprotein	NIFK	437
31.1795	31.1885	31.7882	31.673	31.54	31.697	31.4522	31.3921	31.517	31.3672	31.4052	31.228	31.5043	31.4698	31.5413	31.4471	31.4524	31.2111	12	12	12	61.5	61.5	61.5	19.586	0	210.02	48685000000	352	0.332922	0.477658	0.45763	-0.117391		0.54922	0.260254	0.697302	-0.0733652		0.492843	0.307291	0.739301	0.0440257		A0A087WXM6;J3QQT2;J3KRX5;A0A0A6YYL6;P18621;J3QLC8;A0A0A0MRF8;J3KRB3;A0A087WWH0;J3QS96;A0A087WY81;J3KSJ0	A0A087WXM6;J3QQT2;J3KRX5;A0A0A6YYL6;P18621;J3QLC8;A0A0A0MRF8;J3KRB3;A0A087WWH0;J3QS96;A0A087WY81	60S ribosomal protein L17	RPL17;RPL17-C18orf32	11
25.3485	24.6821	NaN	25.1488	25.0893	NaN	24.3341	24.6027	NaN	NaN	24.7322	24.8832	24.3829	NaN	24.9125	24.8889	24.6655	NaN	12	12	12	7.2	7.2	7.2	213.63	0	94.448	368020000	48	0.713825	0.146408	0.787048	-0.21587		0.907491	0.0421575	0.943296	0.0599133		0.49647	0.304107	0.738972	0.275784		A0A6I8PIX7;O95425;A0A0J9YWY6;A0A6I8PL75	A0A6I8PIX7;O95425;A0A0J9YWY6	Supervillin	SVIL	67
NaN	25.7379	NaN	26.2456	25.9727	25.4518	25.9558	25.7194	NaN	26.4322	25.8511	25.7802	26.058	NaN	25.9292	25.9136	26.0977	NaN	5	5	5	22.7	22.7	22.7	26.224	0	33.815	836730000	43	0.450118	0.346674	0.567897	0.504242		0.949049	0.0227115	0.973964	0.0497077		0.508202	0.293964	0.750428	-0.454534		B5MDF5;P62826;J3KQE5;F5H018;H0YFC6;B4DV51;A0A087X0W0	B5MDF5;P62826;J3KQE5;F5H018	GTP-binding nuclear protein Ran	RAN	81
25.2379	25.0443	NaN	25.3451	NaN	NaN	24.8264	25.0528	24.9463	NaN	NaN	25.1051	NaN	NaN	24.9512	25.0198	24.8898	24.7258	7	7	7	8.1	8.1	8.1	113.37	0	45.436	396970000	43	0.929717	0.0316494	0.944737	-0.0535431		0.558735	0.252794	0.704306	0.270211		0.509567	0.292799	0.747671	0.323754		Q8WWM7;H3BUF6;H3BSK9;H3BRB0;A0A0C4DGL7	Q8WWM7;H3BUF6	Ataxin-2-like protein	ATXN2L	417
26.7977	26.8498	26.7107	26.8124	26.8618	26.4626	26.753	26.7872	27.5043	27.5686	26.6595	26.7007	26.9682	26.8788	27.8297	27.8842	26.7238	26.8201	19	18	18	34.7	32.3	32.3	72.332	0	201.05	2148300000	133	0.207399	0.683194	0.327519	0.246379		0.0807421	1.0929	0.184431	0.434944		0.50957	0.292796	0.742585	0.188565		P11021	P11021	78 kDa glucose-regulated protein	HSPA5	266
24.4733	24.8032	NaN	25.3523	25.3797	NaN	NaN	25.1996	25.3731	25.3602	25.4359	25.1478	25.4748	25.1887	25.2319	25.2275	25.1153	24.9549	12	12	12	18.2	18.2	18.2	94.622	0	166.46	580560000	56	0.791041	0.101801	0.853096	-0.103266		0.401752	0.396042	0.562108	0.140294		0.511396	0.291243	0.739838	0.24356		P43243;A8MXP9;A0A0R4J2E8;D6REM6;D6R991;D6R8Z5;B3KM87;H0Y8T4;A0A1B0GX04;D6RB45;D6REK4;D6RCM3;D6RBS2;D6R9F3;D6RBI2;D6RE02;D6RIA2;Q68E03;D6RAY2;D6RAM9;D6RBK5	P43243;A8MXP9;A0A0R4J2E8;D6REM6;D6R991	Matrin-3	MATR3	39
25.3288	NaN	NaN	NaN	NaN	NaN	25.7943	NaN	NaN	25.943	25.305	25.4345	25.615	25.6794	25.7106	NaN	25.3286	25.2534	4	4	4	48.2	48.2	48.2	12.656	0	52.164	554730000	31	0.325174	0.487884	0.454	0.686832		0.0610099	1.2146	0.15214	1.08713		0.519801	0.284163	0.746309	0.400299		E5RI99;P62888;A0A0B4J213;E5RJH3;A0A0C4DH44	E5RI99;P62888;A0A0B4J213;E5RJH3;A0A0C4DH44	60S ribosomal protein L30	RPL30	148
30.839	30.886	31.1763	31.2766	31.6971	31.2613	31.4998	31.3656	30.9345	31.0533	31.1269	31.1289	31.0126	31.1132	31.136	31.0598	31.2596	31.1716	8	8	8	43.9	43.9	43.9	14.551	0	202.46	38386000000	179	0.976785	0.0102012	0.970293	-0.00457033		0.6386	0.194771	0.738674	-0.0639477		0.534632	0.271945	0.762133	-0.0593774		P42766;F2Z388	P42766;F2Z388	60S ribosomal protein L35	RPL35	305
26.3015	26.5812	26.7814	26.8757	26.5966	NaN	NaN	26.3532	26.7021	NaN	26.1922	26.4881	NaN	NaN	NaN	NaN	26.6486	26.7327	2	2	2	21.1	21.1	21.1	14.234	0	17.9	1132000000	28	0.37319	0.42807	0.497455	-0.894941		0.108569	0.964293	0.223947	-1.56618		0.539138	0.2683	0.763603	-0.671238		E9PRG8;E9PLD3;A0A494BXY3	E9PRG8;E9PLD3;A0A494BXY3	Uncharacterized protein C11orf98	C11orf98	162
23.849	NaN	NaN	NaN	NaN	NaN	23.5301	24.1981	NaN	24.2485	NaN	NaN	NaN	NaN	NaN	NaN	NaN	NaN	2	2	2	3.7	3.7	3.7	96.557	0	21.721	89556000	13	0.585266	0.232647	0.677051	-0.209692		0.246121	0.608852	0.395487	-0.490578		0.540698	0.267045	0.760447	-0.280886		Q8IY81	Q8IY81	pre-rRNA processing protein FTSJ3	FTSJ3	410
25.3871	25.7171	25.0958	25.3136	25.3437	25.1621	25.0462	25.6522	25.5651	25.4568	25.468	25.4826	25.4405	NaN	25.5878	25.4882	25.3645	25.3596	9	9	8	18.9	18.9	17.2	63.48	0	61.43	685110000	56	0.398497	0.399575	0.517568	0.108592		0.807049	0.0931	0.884614	0.0312494		0.540962	0.266833	0.755712	-0.077343		Q9NZI8	Q9NZI8	Insulin-like growth factor 2 mRNA-binding protein 1	IGF2BP1	452
27.004	26.8707	27.1633	26.9573	27.2132	27.273	26.7686	26.623	26.6706	26.7378	26.8119	26.4452	NaN	26.9874	26.8704	26.7767	26.804	27.1188	10	10	10	32	32	32	34.333	0	88.455	1956900000	120	0.000735716	3.13329	0.00333333	-0.404064		0.239667	0.620391	0.396637	-0.81662		0.54118	0.266658	0.751143	-0.412557		O15144;C9JTV5;G5E9J0;H7C3F9;G5E9S7	O15144	Actin-related protein 2/3 complex subunit 2	ARPC2	218
26.5019	NaN	24.7378	24.6459	NaN	NaN	NaN	24.1287	NaN	NaN	24.1053	NaN	24.229	NaN	NaN	NaN	24.7783	NaN	14	14	14	27.8	27.8	27.8	61.585	0	115.68	305810000	37	0.255201	0.593117	0.383043	-0.653952		0.418234	0.378581	0.576742	-0.440401		0.54123	0.266618	0.746374	0.213551		Q14247;H0YEV2;H0YCD9	Q14247	Src substrate cortactin	CTTN	382
NaN	NaN	NaN	NaN	NaN	NaN	22.8845	NaN	NaN	NaN	23.389	NaN	23.5732	NaN	NaN	NaN	NaN	NaN	5	5	4	10.1	10.1	8.2	69.602	0	37.891	91298000	15	0.585817	0.232238	0.673841	-0.285362		0.990614	0.00409549	0.993434	0.00585938		0.557167	0.254015	0.763462	0.291221		O60506;F6UXX1;B7Z645	O60506;F6UXX1;B7Z645	Heterogeneous nuclear ribonucleoprotein Q	SYNCRIP	226
NaN	26.2327	26.0952	25.9545	26.0574	25.7601	26.1693	26.1727	NaN	26.1565	26.1747	25.8783	26.0573	26.2378	25.8361	25.4826	26.1817	26.0971	6	6	6	36.8	36.8	36.8	13.293	0	41.4	1009700000	42	0.795524	0.0993468	0.855333	0.139981		0.411927	0.38518	0.570613	0.35367		0.569916	0.244189	0.777274	0.213689		P49207	P49207	60S ribosomal protein L34	RPL34	313
23.7805	23.7517	NaN	NaN	NaN	NaN	NaN	NaN	NaN	NaN	NaN	NaN	NaN	NaN	NaN	NaN	23.6202	NaN	4	4	4	5.7	5.7	5.7	101.22	0	26.909	112280000	21	0.877917	0.0565465	0.905479	-0.0706679		0.765482	0.116065	0.846372	0.130978		0.573423	0.241525	0.777114	0.201646		Q9H4L5	Q9H4L5	Oxysterol-binding protein-related protein 3	OSBPL3	441
27.4302	27.3142	27.4785	27.2882	27.4638	27.3678	27.3968	27.3982	NaN	27.4699	27.4629	27.5402	27.0335	27.4881	27.3378	27.3017	27.2946	27.2337	10	10	10	37.7	37.7	37.7	28.024	0	74.959	2668600000	73	0.418113	0.378706	0.527455	-0.352914		0.144171	0.841122	0.273348	-0.108893		0.574999	0.240333	0.774591	0.244021		P62917;E9PKZ0;G3V1A1;E9PKU4;E9PP36	P62917;E9PKZ0;G3V1A1;E9PKU4;E9PP36	60S ribosomal protein L8	RPL8	350
27.0305	27.0633	NaN	27.3659	27.7689	NaN	28.0447	28.1964	NaN	NaN	27.3124	NaN	NaN	NaN	27.261	27.056	27.4218	27.5021	2	2	2	11.2	11.2	11.2	10.905	0	17.525	2480800000	33	0.569085	0.244823	0.66289	-0.722061		0.987495	0.00546503	0.994596	-0.01518		0.58085	0.235936	0.7782	0.706881		E9PR30;P62861	E9PR30;P62861	40S ribosomal protein S30	FAU	161
24.0294	24.0295	NaN	NaN	NaN	NaN	NaN	NaN	NaN	NaN	NaN	NaN	NaN	NaN	23.8715	NaN	NaN	NaN	2	2	2	16.3	16.3	16.3	16.941	0	26.074	115160000	17	0.502345	0.298998	0.603711	-0.282402		0.876338	0.0573285	0.927791	-0.0509602		0.580936	0.235872	0.773441	0.231442		Q9BPX5	Q9BPX5	Actin-related protein 2/3 complex subunit 5-like protein	ARPC5L	431
26.9469	27.1698	27.4293	27.2799	27.2443	27.3233	27.0485	27.2385	27.1978	27.2006	27.2215	27.5048	27.3217	27.5261	27.3233	26.8669	26.8338	27.1025	15	15	14	54.1	54.1	51.1	33.155	0	165.5	2559200000	150	0.97357	0.0116328	0.970179	0.00307083		0.606408	0.217235	0.726267	-0.0698452		0.581968	0.235101	0.769753	-0.072916		F8W6I7;P09651;F8VZ49;F8VTQ5;Q32P51;A0A2R8Y4L2;H0YH80;F8W646;F8VYN5	F8W6I7;P09651;F8VZ49;F8VTQ5;Q32P51;A0A2R8Y4L2	Heterogeneous nuclear ribonucleoprotein A1;Heterogeneous nuclear ribonucleoprotein A1, N-terminally processed;Heterogeneous nuclear ribonucleoprotein A1-like 2	HNRNPA1;HNRNPA1L2	173
NaN	24.722	24.7109	24.4247	NaN	NaN	NaN	NaN	24.8172	24.9613	NaN	NaN	NaN	NaN	24.991	24.8709	24.7516	24.8955	9	9	9	18.2	18.2	18.2	81.307	0	73.545	309070000	38	0.965964	0.0150391	0.964807	0.027524		0.515394	0.287861	0.675975	0.383026		0.582735	0.234529	0.76616	0.355502		P33993;C9J8M6	P33993	DNA replication licensing factor MCM7	MCM7	294
28.5693	28.6588	28.2179	28.4872	28.2552	27.918	28.21	28.2317	28.3088	28.3046	28.2993	28.3001	28.0768	28.1418	28.2309	28.1254	28.3719	28.4839	8	8	4	37.5	37.5	24.6	27.872	0	158.54	5202100000	127	0.52093	0.283221	0.615266	-0.0753311		0.404149	0.393459	0.563141	-0.112642		0.591229	0.228244	0.774927	-0.0373106		P0DN76;Q01081;A0A1B0GW87;M0QYK5;M0R2N4;K7EJH3;K7EJM7	P0DN76;Q01081	Splicing factor U2AF 35 kDa subunit	U2AF1	261
30.4142	30.3474	30.0324	29.9392	30.0906	30.1803	30.3587	30.2783	29.7618	29.625	30.121	30.0902	30.1017	30.2367	30.0215	30.0081	30.123	30.1405	97	97	1	48.5	48.5	0.7	284.54	0	323.31	18534000000	997	0.380955	0.419126	0.505306	-0.128186		0.470135	0.327777	0.630506	-0.0620553		0.601998	0.220405	0.784412	0.066131		Q13813	Q13813	Spectrin alpha chain, non-erythrocytic 1	SPTAN1	379
NaN	NaN	NaN	24.8484	NaN	NaN	NaN	NaN	25.3669	25.3653	NaN	NaN	NaN	NaN	NaN	NaN	NaN	NaN	6	6	6	8.2	8.2	8.2	138.41	0	48.708	188480000	21	0.771434	0.112701	0.84599	-0.208199		0.298044	0.52572	0.446923	-0.557076		0.60381	0.2191	0.782241	-0.348878		A0A1B0GTL5;Q9BXF6	A0A1B0GTL5;Q9BXF6	Rab11 family-interacting protein 5	RAB11FIP5	44
25.1562	NaN	25.2497	24.7623	25.7261	NaN	NaN	NaN	NaN	NaN	NaN	NaN	NaN	NaN	NaN	NaN	NaN	25.3398	18	3	2	53.3	8.8	6.1	49.953	0	20.867	313780000	18	0.00401643	2.39616	0.011875	-1.70014		0.0356123	1.4484	0.106818	-1.35728		0.608747	0.215563	0.782922	0.342862		Q9BVA1;Q13885	Q9BVA1;Q13885	Tubulin beta-2B chain;Tubulin beta-2A chain	TUBB2B;TUBB2A	435
26.0289	26.0043	26.0376	26.1422	25.6958	26.1125	25.7952	26.3558	26.2508	26.3386	25.874	26.287	25.7147	25.7112	26.4741	26.2095	26.2205	26.0641	11	11	11	16.3	16.3	16.3	91.809	0	96.118	1103200000	99	0.251873	0.598818	0.383443	0.146699		0.66648	0.176213	0.763137	0.0621532		0.609008	0.215377	0.778595	-0.0845461		Q2NL82;I3L1Q5;I3L4E8	Q2NL82	Pre-rRNA-processing protein TSR1 homolog	TSR1	390
28.8138	28.7565	28.8854	28.7997	28.7761	28.7907	28.8546	28.8441	29.1559	29.1004	28.8364	28.9364	29.0893	28.9396	29.0497	29.0344	28.9748	28.8512	24	24	22	42.7	42.7	40.2	81.855	0	323.31	7957000000	282	0.0307815	1.51171	0.0687018	0.150931		0.00086139	3.0648	0.00909091	0.186132		0.61215	0.213142	0.777491	0.0352011		Q9HCM4	Q9HCM4	Band 4.1-like protein 5	EPB41L5	444
26.1559	25.7084	26.0004	25.9224	25.6061	25.6852	26.0913	25.9883	26.5186	26.3697	25.7336	25.8305	25.9487	26.0504	26.2663	26.1591	25.957	25.6821	7	7	5	26.4	26.4	17.7	37.497	0	71.399	1019700000	65	0.142508	0.846162	0.244215	0.24225		0.201045	0.696707	0.343888	0.164193		0.612893	0.212615	0.774071	-0.078057		Q15365	Q15365	Poly(rC)-binding protein 1	PCBP1	386
NaN	NaN	NaN	25.9343	25.725	NaN	NaN	NaN	NaN	25.3343	25.7236	NaN	25.6159	NaN	25.6143	25.6935	NaN	NaN	9	9	0	17	17	0	75.872	0	93.617	508730000	35	0.632304	0.199074	0.716444	-0.329655		0.949836	0.0223515	0.970281	0.0447578		0.614326	0.211601	0.771251	0.374413		A0A1W2PNV4;E9PF58;F8WFD3	A0A1W2PNV4			46
25.1436	NaN	NaN	25.0064	NaN	NaN	NaN	NaN	NaN	NaN	NaN	24.2395	NaN	NaN	24.1187	NaN	25.316	25.247	3	3	3	30.5	30.5	30.5	14.374	0	57.72	467080000	25	0.279863	0.553055	0.402742	-0.474984		0.735047	0.133685	0.835295	-0.204313		0.622274	0.206018	0.77807	0.270672		E9PPJ5;E9PLM6;P21741	E9PPJ5;E9PLM6;P21741	Midkine	MDK	159
27.4596	27.5887	27.8944	27.8065	27.9093	27.6588	27.341	27.2402	27.7016	27.6976	27.5905	27.528	27.579	27.6409	27.6578	27.6918	27.4504	27.3648	27	27	27	40.5	40.5	40.5	77.569	0	253.27	3291400000	199	0.0864789	1.06309	0.171892	-0.203086		0.117054	0.931615	0.241247	-0.155452		0.622431	0.205909	0.773803	0.0476335		A0A087X0X3;P52272;M0QZM1;M0R019;M0R2T0;M0R2I7;M0QYQ7;M0R0N3;M0QY96;M0R0Y6;M0QYL3	A0A087X0X3;P52272;M0QZM1	Heterogeneous nuclear ribonucleoprotein M	HNRNPM	16
NaN	NaN	NaN	NaN	NaN	NaN	NaN	NaN	NaN	NaN	25.8867	25.8238	NaN	NaN	NaN	NaN	NaN	NaN	5	5	5	7.2	7.2	7.2	113.75	0	41.606	101810000	8	0.276694	0.558	0.407107	0.715999		#VALUE!	NaN	1	0		0.643453	0.191483	0.797264	-0.300216		Q02413	Q02413	Desmoglein-1	DSG1	364
26.4737	26.2734	25.9836	26.1941	26.2307	26.4424	26.2219	NaN	25.7797	26.1944	NaN	NaN	26.2738	NaN	26.0684	25.9003	NaN	26.1163	8	8	8	30.1	30.1	30.1	29.995	0	56.271	1004100000	49	0.0338696	1.47019	0.0718033	-1.74355		0.106956	0.970793	0.225205	-1.28764		0.661561	0.17943	0.817143	0.45591		P62424;Q5T8U3;Q5T8U2	P62424;Q5T8U3;Q5T8U2	60S ribosomal protein L7a	RPL7A	338
NaN	NaN	NaN	NaN	NaN	NaN	NaN	NaN	NaN	NaN	NaN	NaN	NaN	NaN	26.2919	26.2941	NaN	NaN	2	2	2	14.9	14.9	14.9	17.239	0	19.827	155950000	5	#VALUE!	NaN	1	0		0.491551	0.308431	0.657283	0.478017		0.666735	0.176047	0.819568	0.288291		Q4TT65;Q13087	Q4TT65;Q13087	Protein disulfide-isomerase A2	PDIA2	374
30.9773	30.4732	30.6625	30.7887	30.6662	30.6372	30.7999	31.0443	31.0601	31.1011	30.6112	30.6491	30.9497	31.0075	31.0856	30.9869	30.9095	30.6054	7	7	7	62.1	62.1	62.1	14.865	0	128.98	34182000000	231	0.148788	0.827433	0.251832	0.176749		0.044092	1.35564	0.122041	0.223244		0.688109	0.162343	0.842802	0.0464958		P62829;J3KT29;J3KTJ3;C9JD32;B9ZVP7;J3QQT9	P62829;J3KT29;J3KTJ3;C9JD32	60S ribosomal protein L23	RPL23	343
27.0781	26.8149	27.1411	26.8298	26.9822	27.062	27.1063	26.8674	27.0113	27.1943	27.2424	26.8458	27.0483	27.0793	27.25	27.1115	27.0945	26.884	9	9	9	31.7	31.7	31.7	31.324	0	88.952	2147100000	115	0.50895	0.293325	0.608623	0.0598892		0.232481	0.633613	0.394182	0.0932465		0.696347	0.157174	0.849348	0.0333573		P15880;H0YEN5;E9PQD7;E9PMM9;I3L404;E9PPT0;E9PM36;H3BNG3;H0YE27	P15880;H0YEN5;E9PQD7;E9PMM9	40S ribosomal protein S2	RPS2	275
28.7636	28.8277	29.609	29.2223	29.2075	29.4822	29.303	29.3135	29.5441	29.5962	29.213	29.2424	29.5016	29.4268	29.4606	29.6544	29.1758	29.22	11	11	11	36.1	36.1	36.1	50.184	0	131.12	11082000000	172	0.259391	0.586045	0.383899	0.18334		0.18861	0.724436	0.326248	0.221155		0.709493	0.149052	0.861877	0.0378151		Q5VTE0;P68104;A0A087WV01;A0A087WVQ9;A0A2U3TZH3;Q05639;A0A2R8Y488;A6PW80;Q5JR01;A0A2R8Y660;A0A2R8YDN5	Q5VTE0;P68104;A0A087WV01;A0A087WVQ9;A0A2U3TZH3;Q05639	Putative elongation factor 1-alpha-like 3;Elongation factor 1-alpha 1;Elongation factor 1-alpha;Elongation factor 1-alpha 2	EEF1A1P5;EEF1A1;EEF1A2	357
30.3445	30.3516	30.3174	30.2435	29.8312	29.7585	30.2464	30.1758	30.4304	30.268	30.1252	30.0478	30.0887	30.0753	30.344	30.189	30.3827	30.3934	20	20	20	68.2	68.2	68.2	29.945	0	323.31	19808000000	353	0.559907	0.251884	0.654512	0.0744642		0.427051	0.36952	0.58285	0.104372		0.71833	0.143676	0.868533	0.0299075		P61247;D6RG13;D6RAT0;E9PFI5;D6RB09;H0Y9Y4;H0Y8L7;D6R9B6;D6RAS7;D6RED7;D6RI02;D6RGE0	P61247;D6RG13;D6RAT0;E9PFI5;D6RB09;H0Y9Y4;H0Y8L7;D6R9B6;D6RAS7	40S ribosomal protein S3a	RPS3A	325
25.0597	25.0784	NaN	NaN	NaN	NaN	24.0659	23.9792	24.2436	24.4083	24.1755	24.1628	24.6416	24.8217	24.2924	23.9072	NaN	NaN	7	7	7	11.6	11.6	11.6	82.447	0	50.987	295620000	43	0.344187	0.463206	0.469518	-0.387703		0.328476	0.483497	0.476555	-0.499272		0.719224	0.143136	0.865105	-0.111569		P98082;D6REB1;D6RIA5;D6RFF7	P98082	Disabled homolog 2	DAB2	361
27.0093	27.1637	27.0701	26.8209	26.9872	27.0911	26.5719	26.6589	26.5968	26.5649	26.7138	NaN	26.6678	26.478	NaN	26.7517	26.7656	26.68	9	9	8	50.7	50.7	47.2	32.922	0	179.92	1789300000	54	0.127962	0.892918	0.228227	-1.00661		0.0880157	1.05544	0.191176	-0.742899		0.721616	0.141694	0.863429	0.263714		P52907;A0A0D9SET8	P52907	F-actin-capping protein subunit alpha-1	CAPZA1	318
29.7354	29.6061	NaN	29.4842	NaN	NaN	29.7641	29.6805	NaN	NaN	28.9983	NaN	29.3365	29.2374	28.6395	28.6723	NaN	NaN	2	2	2	13.8	13.8	13.8	18.512	0	18.26	9247300000	59	0.801201	0.0962587	0.85414	-0.46851		0.926989	0.0329255	0.956532	0.158752		0.734198	0.134187	0.874426	0.627262		A0A3B3ITT5;P47914	A0A3B3ITT5;P47914	60S ribosomal protein L29	RPL29	62
25.4527	25.3979	25.4729	25.3235	25.4327	25.6189	25.4337	24.8851	NaN	NaN	NaN	NaN	25.2232	25.2575	NaN	NaN	25.2435	NaN	4	4	4	36	36	36	15.798	0	25.781	589270000	33	0.0127465	1.89461	0.0322609	-1.24874		0.0604881	1.21833	0.153071	-1.0375		0.747553	0.126358	0.884674	0.211238		P61353;K7ELC7;K7EQQ9;K7ERY7	P61353;K7ELC7	60S ribosomal protein L27	RPL27	327
25.4546	25.5718	NaN	25.5968	NaN	NaN	25.9126	25.3646	25.3908	NaN	25.8192	26.194	26.2671	26.564	25.2506	NaN	25.1996	NaN	2	2	2	46.2	46.2	46.2	7.372	0	108.06	647340000	30	0.483957	0.315193	0.60185	0.331767		0.877439	0.0567832	0.924358	0.101638		0.754613	0.122276	0.888195	-0.230128		F8WBR5;M0QZ52;G3V479;P0DP25;P0DP24;P0DP23;E7EMB3	F8WBR5;M0QZ52;G3V479;P0DP25;P0DP24;P0DP23;E7EMB3		CALM2;CALM3;CALM1	175
NaN	NaN	NaN	NaN	25.1157	NaN	NaN	25.4083	25.6674	NaN	NaN	NaN	NaN	NaN	NaN	NaN	24.5925	24.8068	3	3	3	10.5	10.5	10.5	40.428	0	19.844	301490000	26	0.677713	0.168954	0.754249	-0.273429		0.844855	0.0732176	0.907498	-0.0700766		0.760867	0.118691	0.891527	0.203352		Q6DD87	Q6DD87	Zinc finger protein 787	ZNF787	401
NaN	24.308	NaN	24.8353	NaN	NaN	NaN	NaN	NaN	NaN	NaN	NaN	NaN	NaN	23.5437	NaN	23.9836	NaN	5	5	5	10.3	10.3	10.3	61.054	0	31.403	188190000	20	0.500742	0.300386	0.605576	-0.27074		0.366978	0.43536	0.525437	-0.340448		0.761411	0.118381	0.88738	-0.0697082		P10809;E7ESH4	P10809	60 kDa heat shock protein, mitochondrial	HSPD1	265
28.7582	28.7911	28.7971	28.8782	28.555	28.568	28.4062	28.4354	28.6863	28.8413	28.5875	28.6862	28.3675	28.5248	28.4703	28.5306	28.8574	28.7159	9	9	2	45.5	45.5	11.7	17.258	0	69.244	6759600000	112	0.205032	0.688179	0.326692	-0.117476		0.135774	0.867182	0.264094	-0.146841		0.773442	0.111572	0.89883	-0.0293646		P61254;J3QRI7;J3QQQ9;J3QQV1;J3QRC4;J3KSS0;J3KS10	P61254;J3QRI7;J3QQQ9;J3QQV1;J3QRC4	60S ribosomal protein L26	RPL26	326
29.2137	29.2737	29.6382	29.6931	29.3197	29.4299	29.3212	29.3789	29.5551	29.5234	29.1465	29.201	29.4395	29.3026	29.8766	29.5756	29.1004	29.0768	13	13	13	46.5	46.5	46.5	22.391	0	283.7	11290000000	233	0.500213	0.300845	0.60878	-0.0737114		0.829343	0.0812656	0.897424	-0.0327927		0.778307	0.108849	0.899873	0.0409187		M0R0F0;M0R0R2;P46782;M0QZN2	M0R0F0;M0R0R2;P46782;M0QZN2	40S ribosomal protein S5;40S ribosomal protein S5, N-terminally processed	RPS5	212
NaN	NaN	27.6572	27.6282	27.6827	NaN	27.9846	27.9467	28.2397	28.3257	NaN	27.7553	NaN	27.3506	27.5625	27.7348	27.4924	27.276	2	2	2	51.1	51.1	51.1	5.0827	0	22.658	2774100000	36	0.279738	0.553248	0.405789	1.455		0.326531	0.486076	0.476765	1.14313		0.782885	0.106302	0.900632	-0.311874		K7EJT5;K7EP65;K7EKS7;K7ELC4;K7EMH1;K7ERI7;P35268	K7EJT5;K7EP65;K7EKS7;K7ELC4;K7EMH1;K7ERI7;P35268	60S ribosomal protein L22	RPL22	208
24.7135	NaN	NaN	NaN	24.1532	NaN	NaN	24.4005	NaN	NaN	NaN	NaN	NaN	NaN	NaN	NaN	24.1535	NaN	4	4	4	2.5	2.5	2.5	228.87	0	25.999	172960000	21	0.906963	0.0424105	0.927832	0.0615613		0.899343	0.0460748	0.94693	-0.0689201		0.806625	0.0933283	0.927497	-0.130481		A0A3F2YNX0;A0A3F2YNZ0;F1T0I1;O15027;A0A0C4DH09;X6RGP5	A0A3F2YNX0;A0A3F2YNZ0;F1T0I1;O15027	Protein transport protein Sec16A	SEC16A	65
27.0748	26.6947	26.7487	26.6057	26.5898	26.6922	27.379	27.412	27.3939	27.3876	27.0153	27.4374	27.4342	27.5494	27.1757	27.3141	27.3665	27.3083	8	8	8	27.5	27.5	27.5	32.852	0	65.594	2363000000	92	0.000100981	3.99576	0.000857143	0.60322		3.64116e-05	4.43876	0	0.623725		0.809964	0.0915343	0.926979	0.0205046		P05141;P12236;P12235;V9GYG0;Q9H0C2	P05141;P12236	ADP/ATP translocase 2;ADP/ATP translocase 2, N-terminally processed;ADP/ATP translocase 3;ADP/ATP translocase 3, N-terminally processed	SLC25A5;SLC25A6	244
28.8941	28.9003	28.6851	28.7197	28.5053	28.6371	28.6801	28.5511	28.7394	28.7776	28.5205	28.629	28.7208	28.7193	28.5044	28.4768	28.7187	28.6656	7	7	7	47.1	47.1	47.1	14.369	0	97.736	7279800000	93	0.3478	0.45867	0.469468	-0.07396		0.27745	0.556816	0.430194	-0.0893278		0.81033	0.0913383	0.922653	-0.0153678		C9JXB8;C9JNW5;P83731	C9JXB8;C9JNW5;P83731	60S ribosomal protein L24	RPL24	88
24.5238	NaN	NaN	NaN	NaN	NaN	24.7026	24.8721	24.9014	NaN	NaN	24.6858	NaN	NaN	24.6537	24.3437	24.5282	24.7727	8	8	8	12.8	12.8	12.8	73.964	0	52.483	282590000	38	0.497569	0.303147	0.609031	0.381279		0.257847	0.588638	0.41163	0.495015		0.814412	0.0891556	0.924041	0.113736		Q9BZE4;Q5T3R7	Q9BZE4;Q5T3R7	Nucleolar GTP-binding protein 1	GTPBP4	438
25.3701	25.2907	25.7041	26.0028	NaN	NaN	26.006	25.9929	26.3114	26.4098	NaN	25.9582	26.2179	26.0191	26.0362	26.1138	25.7105	25.5905	11	11	11	21.7	21.7	21.7	69.842	0	78.706	843600000	76	0.100776	0.996641	0.187654	0.833134		0.0428174	1.36838	0.119083	0.901348		0.815653	0.0884945	0.920882	0.0682141		P12956;B1AHC9	P12956;B1AHC9	X-ray repair cross-complementing protein 6	XRCC6	269
25.3399	25.2599	NaN	25.0609	NaN	25.4107	NaN	25.0191	24.428	24.5882	25.0347	24.9486	NaN	24.685	24.8926	24.7172	25.0597	25.1453	8	8	8	24.1	24.1	24.1	46.108	0	64.468	467620000	45	0.397147	0.401049	0.522767	-0.370467		0.526883	0.278286	0.68417	-0.267684		0.820632	0.0858518	0.922061	0.102783		P39023;G5E9G0;B5MCW2;H7C422;H7C3M2;F8WCR1	P39023;G5E9G0;B5MCW2;H7C422;H7C3M2	60S ribosomal protein L3	RPL3	302
24.8306	24.7632	NaN	25.3316	NaN	NaN	25.2383	25.0638	NaN	25.165	24.6989	NaN	NaN	24.6682	24.7679	NaN	25.0034	NaN	6	6	6	14.1	14.1	14.1	46.674	0	36.618	442110000	38	0.774168	0.111165	0.840821	-0.157008		0.519001	0.284832	0.677488	-0.287305		0.826587	0.0827114	0.923858	-0.130297		Q9ULX3;H3BUR4	Q9ULX3;H3BUR4	RNA-binding protein NOB1	NOB1	461
26.1666	26.272	25.8581	26.2926	26.3405	26.0766	26.4105	26.1291	26.4314	26.3549	26.2902	26.1563	25.6245	25.967	26.8042	26.3105	26.4686	26.3683	10	10	4	15.6	15.6	6.4	83.263	0	70.981	1277800000	77	0.186244	0.729917	0.297105	0.127673		0.635562	0.196842	0.743438	0.0894117		0.831968	0.0798936	0.926061	-0.0382614		P08238;Q58FF7;F8W026;Q96GW1;A0A1W2PRR1	P08238	Heat shock protein HSP 90-beta	HSP90AB1	256
24.2264	24.6524	NaN	24.4816	NaN	NaN	24.0266	NaN	24.276	NaN	23.9371	23.8913	NaN	NaN	23.6837	24.1128	24.2113	24.7237	3	3	3	2.9	2.9	2.9	145.89	0	20.747	203620000	25	0.153512	0.813857	0.258	-0.265556		0.290802	0.536403	0.445619	-0.317218		0.846114	0.072571	0.938513	-0.0516615		Q9C0J8;C9J8B4	Q9C0J8;C9J8B4	pre-mRNA 3 end processing protein WDR33	WDR33	440
27.059	27.0792	27.766	27.1872	27.7475	27.8169	27.3487	27.0251	26.7551	26.9124	27.0991	26.9813	27.0925	27.1481	26.8093	26.7279	27.2354	27.2539	5	5	5	34.9	34.9	34.9	15.225	0	53.418	2585100000	77	0.0333135	1.47738	0.0725424	-0.422346		0.0473969	1.32425	0.127137	-0.398073		0.846279	0.0724866	0.934	0.0242736		Q9BRT6	Q9BRT6	Protein LLP homolog	LLPH	432
31.2448	31.1263	31.3605	31.3168	31.3342	31.1205	31.4759	31.5098	31.5666	31.4897	31.0865	31.1346	31.228	31.1516	31.5564	31.6313	31.4497	31.3817	14	14	14	54.6	54.6	54.6	17.718	0	156.56	43512000000	299	0.215299	0.666957	0.333927	0.126679		0.117487	0.930011	0.238769	0.149301		0.846932	0.0721515	0.92993	0.0226224		P62269;A0A0G2JQH2;Q5GGW2;J3JS69	P62269	40S ribosomal protein S18	RPS18	336
27.3123	26.8991	26.807	26.8546	26.4129	26.8655	26.8005	26.6252	26.6802	26.5951	26.5958	26.5337	26.8656	26.6283	26.5371	26.7012	26.5082	26.6647	13	13	5	21.1	21.1	9.8	71.368	0	104.91	1783900000	125	0.102981	0.987241	0.187759	-0.220182		0.135661	0.867545	0.266952	-0.207734		0.851218	0.0699593	0.930713	0.0124486		Q9NVI7;Q5SV16	Q9NVI7	ATPase family AAA domain-containing protein 3A	ATAD3A	447
23.8037	23.9327	NaN	NaN	NaN	NaN	23.7179	23.938	NaN	23.8237	NaN	NaN	NaN	NaN	NaN	NaN	23.8343	NaN	3	3	3	12.5	12.5	12.5	38.91	0	31.982	124570000	22	0.287439	0.541455	0.405984	-0.452315		0.24273	0.614876	0.39986	-0.513012		0.852283	0.0694161	0.927054	-0.0606969		B4DY09;Q12905;X6R6Z1;A0A0A0MRL0	B4DY09;Q12905;X6R6Z1	Interleukin enhancer-binding factor 2	ILF2	79
26.5351	NaN	NaN	NaN	NaN	26.222	NaN	NaN	26.6779	26.454	26.416	26.7081	NaN	26.6057	26.411	26.4414	NaN	NaN	5	5	5	38.4	38.4	38.4	14.463	0	42.526	952960000	27	0.495089	0.305317	0.60916	0.764283		0.567908	0.245722	0.708791	0.560277		0.85947	0.0657695	0.931471	-0.204005		P62899;H7C2W9;C9JU56;B7Z4E3;B7Z4C8;B8ZZK4	P62899;H7C2W9;C9JU56;B7Z4E3;B7Z4C8;B8ZZK4	60S ribosomal protein L31	RPL31	347
25.8619	25.612	NaN	25.2947	25.3678	NaN	24.795	25.0363	24.4849	NaN	24.6781	NaN	NaN	24.7079	NaN	NaN	25.0463	24.9356	5	5	5	23.6	23.6	23.6	29.411	0	39.899	431570000	34	0.0918777	1.03679	0.172911	-0.879349		0.0613324	1.21231	0.15131	-0.963917		0.864903	0.0630324	0.93321	-0.0845677		Q9BU76	Q9BU76	Multiple myeloma tumor-associated protein 2	MMTAG2	433
28.982	28.5835	29.0044	28.6796	28.8657	28.6427	29.015	29.3392	28.6733	28.5029	28.6779	28.5954	28.8219	28.7101	28.6043	28.6059	29.0372	29.1929	4	4	4	37.4	37.4	37.4	13.015	0	43.462	7587200000	58	0.959933	0.0177592	0.969818	0.00765832		0.77766	0.10921	0.85646	0.0357399		0.865921	0.0625219	0.929864	0.0280816		P62854;Q5JNZ5	P62854;Q5JNZ5	40S ribosomal protein S26;Putative 40S ribosomal protein S26-like 1	RPS26;RPS26P11	345
30.9453	30.9253	31.1052	31.2362	30.7983	30.954	31.1809	31.1099	30.768	30.6475	30.7596	30.89	31.1033	31.2027	30.9163	30.9002	30.635	30.7176	9	9	1	69.7	69.7	17.8	17.089	0	264.56	33538000000	286	0.364442	0.438372	0.490468	-0.101395		0.470038	0.327867	0.634344	-0.0815385		0.875711	0.0576392	0.936792	0.0198565		G8JLA2;F8VZU9;F8W180;F8VXL3	G8JLA2;F8VZU9;F8W180		MYL6	182
27.2695	27.3313	27.4583	27.5398	27.0591	27.2137	27.3541	27.4307	27.6384	27.3644	27.3573	27.4587	27.5072	27.6174	27.5457	27.5684	27.2575	27.0109	17	17	16	28.7	28.7	27.6	76.149	0	157.65	2822100000	138	0.17423	0.758878	0.280816	0.121977		0.395743	0.402587	0.563145	0.105882		0.882427	0.054321	0.940192	-0.0160948		P23246;H0Y9K7;H0Y9U2	P23246	Splicing factor, proline- and glutamine-rich	SFPQ	283
NaN	NaN	NaN	NaN	NaN	NaN	23.7077	NaN	NaN	NaN	NaN	23.7885	NaN	NaN	NaN	NaN	NaN	NaN	4	4	4	14.1	14.1	14.1	47.687	0	135.46	131820000	15	0.827281	0.082347	0.878356	-0.101928		#VALUE!	NaN	1	0		0.894042	0.0486422	0.949799	-0.0692069		Q13501;E7EMC7;E9PFW8;C9JRJ8;E3W990	Q13501;E7EMC7;E9PFW8	Sequestosome-1	SQSTM1	378
28.9749	28.9498	28.4634	28.8095	28.767	28.5521	29.0334	28.9198	29.1326	29.3237	28.7556	28.9212	28.8584	28.9523	28.9782	28.9141	29.142	29.3276	7	7	7	42.5	42.5	42.5	18.565	0	121.51	8517100000	78	0.0492221	1.30784	0.100118	0.261625		0.0319293	1.49581	0.100286	0.276002		0.896353	0.0475211	0.947752	0.0143773		P46778;G3V1B3;M0R181	P46778	60S ribosomal protein L21	RPL21	307
29.4669	29.6083	29.6679	29.6215	29.8192	29.5436	29.9829	29.7907	29.9101	29.9441	29.9263	29.5633	29.8095	29.7411	29.9415	29.5952	29.9496	30.0144	7	7	7	47.4	47.4	47.4	17.965	0	320.18	16666000000	170	0.0161518	1.79178	0.0378039	0.231655		0.0208944	1.67997	0.0769143	0.22062		0.905223	0.0432446	0.954673	-0.0110359		P62979;J3QTR3;A0A2R8Y422;P0CG48;F5H265;Q96C32;Q5PY61;J3QKN0;F5GXK7;F5H747;F5H388;B4DV12;F5H2Z3;F5GYU3;F5H6Q2;J3QS39;P62987;P0CG47;M0R2S1;M0R1M6;Q49A90;M0R1V7;F5GZ39;J3QSA3	P62979;J3QTR3;A0A2R8Y422	Ubiquitin-40S ribosomal protein S27a;Ubiquitin;40S ribosomal protein S27a	RPS27A	351
24.7501	24.7508	NaN	NaN	NaN	NaN	24.7175	NaN	25.0206	25.1037	24.4914	24.4326	NaN	NaN	24.7154	NaN	24.6611	24.3498	10	10	10	9.1	9.1	9.1	160.88	0	109.21	292560000	40	0.583777	0.233753	0.679149	0.326043		0.58391	0.233654	0.721862	0.256682		0.911117	0.0404257	0.957509	-0.0693617		Q10570;A0A087X101;E9PIM1	Q10570	Cleavage and polyadenylation specificity factor subunit 1	CPSF1	369
25.697	25.6833	26.0242	26.0845	25.993	25.7583	25.5818	25.4173	26.2053	26.0031	25.3386	25.6135	25.7019	25.6814	25.6554	26.1166	25.4702	25.6436	12	11	11	31.4	29.7	29.7	54.231	0	154.05	938090000	76	0.278413	0.555311	0.40718	-0.180139		0.187783	0.726343	0.327692	-0.161871		0.913679	0.0392063	0.956657	0.0182683		Q15233;H7C367;C9IZL7;C9JYS8;C9J4X2	Q15233;H7C367;C9IZL7;C9JYS8	Non-POU domain-containing octamer-binding protein	NONO	385
26.7585	26.8506	26.636	26.6505	26.3486	26.4832	26.7041	26.4202	NaN	NaN	26.5149	26.0648	26.1975	NaN	26.5767	26.465	26.1675	NaN	21	4	2	54.7	12.3	9.1	33.222	0	46.348	1422600000	44	0.0898256	1.0466	0.173039	-1.12638		0.0727562	1.13813	0.173548	-1.04284		0.917545	0.0373726	0.956953	0.0835438		J3KN67;A0A2R2Y2Q3;A0A494C0P6;P06753;A0A494C034;H0YLS7;D6RGJ6;A0A087WTJ7;A0A2R8Y6A3	J3KN67;A0A2R2Y2Q3;A0A494C0P6;P06753	Tropomyosin alpha-3 chain	TPM3	200
NaN	NaN	NaN	NaN	NaN	NaN	NaN	25.1216	NaN	NaN	24.7545	24.9143	25.0673	NaN	NaN	NaN	25.0745	NaN	3	3	3	11	11	11	35.277	0	59.752	525620000	24	0.344697	0.462562	0.467014	0.573001		0.24581	0.6094	0.398172	0.633162		0.922838	0.0348744	0.958567	0.0601613		O15479	O15479	Melanoma-associated antigen B2	MAGEB2	221
28.1012	28.1396	28.9776	28.9199	28.9241	28.8303	28.6132	28.609	28.646	28.6863	28.7802	28.8314	29.8626	29.8556	28.0642	28.2206	27.9952	27.9664	7	7	7	52.4	52.4	52.4	11.367	0	66.876	7471100000	114	0.796818	0.0986409	0.852724	0.0455917		0.977555	0.00985898	0.992717	0.0120052		0.931762	0.0306949	0.965315	-0.0335865		P62805	P62805	Histone H4	HIST1H4A	342
NaN	24.1828	NaN	NaN	NaN	NaN	NaN	NaN	24.3169	24.4647	NaN	NaN	NaN	NaN	NaN	NaN	23.9834	NaN	5	5	5	5.1	5.1	5.1	130.66	0	31.84	157750000	23	0.886631	0.0522571	0.911811	0.056558		0.980127	0.00871778	0.991179	0.0137644		0.940189	0.0267849	0.969604	-0.0427936		I3VM54;Q9Y2K7	I3VM54;Q9Y2K7	Lysine-specific demethylase 2A	KDM2A	198
NaN	NaN	NaN	NaN	NaN	NaN	23.8194	24.1282	NaN	NaN	NaN	23.9559	24.0811	NaN	NaN	NaN	NaN	NaN	6	6	6	18.1	18.1	18.1	49.541	0	43.319	168330000	23	0.319605	0.495387	0.447664	0.455724		0.297338	0.52675	0.448961	0.477872		0.946006	0.0241061	0.97189	0.0221481		P49411	P49411	Elongation factor Tu, mitochondrial	TUFM	314
NaN	NaN	NaN	NaN	NaN	NaN	24.8484	NaN	NaN	NaN	NaN	24.9128	NaN	NaN	NaN	NaN	24.6799	NaN	5	5	5	19.1	19.1	19.1	36.053	0	46.596	403990000	21	0.629422	0.201058	0.717006	0.205823		0.639302	0.194294	0.735702	0.17484		0.949413	0.0225447	0.971525	-0.030983		P04406;E7EUT5	P04406;E7EUT5	Glyceraldehyde-3-phosphate dehydrogenase	GAPDH	240
25.6578	25.918	NaN	25.7757	25.9664	26.0868	25.6682	25.7641	25.633	25.6932	25.4775	25.7301	25.7146	25.7795	25.7894	25.4181	25.7975	25.4974	7	7	7	34.1	34.1	34.1	34.273	0	107.17	837320000	65	0.861109	0.0649418	0.901971	0.050285		0.84996	0.0706016	0.909481	0.0553678		0.95015	0.0222079	0.968218	0.00508277		P05388;F8VU65;F8VWS0;F8VPE8;G3V210;F8VW21;Q8NHW5;F8VQY6;F8VRK7;F8VS58;F8VZS0;F8VWV4;F8W1K8	P05388;F8VU65;F8VWS0;F8VPE8;G3V210;F8VW21;Q8NHW5;F8VQY6;F8VRK7	60S acidic ribosomal protein P0;60S acidic ribosomal protein P0-like	RPLP0;RPLP0P6	247
24.6195	NaN	NaN	NaN	NaN	NaN	NaN	24.6571	25.8502	NaN	NaN	NaN	NaN	NaN	NaN	NaN	25.0175	NaN	3	3	3	39.7	39.7	39.7	12.647	0	32.687	338210000	25	0.591726	0.227879	0.673124	0.389922		0.533108	0.273185	0.684599	0.350704		0.956765	0.0191947	0.970824	-0.0392186		F8WD59;C9J9K3;A0A0C4DG17;P08865	F8WD59;C9J9K3;A0A0C4DG17;P08865	40S ribosomal protein SA	RPSA	29
30.3377	30.3213	30.5168	30.3719	30.1295	30.0307	30.1228	29.8267	30.4255	30.4962	30.1133	29.8607	30.0194	30.1449	30.2216	30.2658	30.0469	30.1857	10	10	10	52.8	52.8	52.8	20.252	0	96.713	20018000000	148	0.308963	0.510094	0.435349	-0.143786		0.125094	0.902762	0.245366	-0.137264		0.957776	0.0187359	0.967784	0.0065225		P62913;Q5VVC8	P62913;Q5VVC8	60S ribosomal protein L11	RPL11	349
28.0529	28.2702	28.0192	27.8367	28.1874	27.9524	28.0606	28.0868	27.5214	27.6114	NaN	27.6188	27.7486	27.7176	27.4862	27.3833	27.7974	NaN	9	2	2	48.1	9.4	9.4	12.469	0	14.303	3708800000	44	0.228601	0.640922	0.354198	-1.20726		0.161812	0.790989	0.293031	-1.24662		0.975473	0.0107846	0.982691	-0.0393572		Q969Q0	Q969Q0	60S ribosomal protein L36a-like	RPL36AL	421
26.6757	27.8823	27.8889	27.9774	27.8979	27.9618	28.1259	28.2797	28.2205	28.5569	28.1596	28.1639	28.2109	28.181	28.425	28.5501	28.0636	28.0942	6	6	6	39.1	39.1	39.1	17.222	0	76.734	4491700000	114	0.0336047	1.4736	0.072	0.537061		0.03571	1.44721	0.104889	0.54013		0.976615	0.0102766	0.979625	0.00306892		P62277;J3KMX5;E9PS50	P62277;J3KMX5;E9PS50	40S ribosomal protein S13	RPS13	199
NaN	25.14	25.0646	25.172	25.3156	25.2596	NaN	NaN	NaN	NaN	NaN	24.8716	NaN	NaN	NaN	NaN	NaN	NaN	4	4	4	6.9	6.9	6.9	68.326	0	26.536	305350000	22	0.0157004	1.80409	0.03736	-1.50068		0.0106145	1.9741	0.0503333	-1.50413		0.994919	0.00221209	0.997547	-0.0034434		B4DXZ6;P51114;E7EU85;E9PFF5;P51116;C9JAJ4;R9WNI0;A8MQB8;G3V0J0;Q06787	B4DXZ6;P51114;E7EU85;E9PFF5;P51116	Fragile X mental retardation syndrome-related protein 1;Fragile X mental retardation syndrome-related protein 2	FXR1;FXR2	78
28.8468	NaN	28.9932	NaN	NaN	NaN	NaN	29.1817	NaN	NaN	28.8963	NaN	NaN	28.831	NaN	NaN	28.9748	NaN	2	2	2	19.6	19.6	19.6	11.192	0	13.089	4553600000	19	0.873883	0.0585469	0.904971	-0.266046		0.874804	0.0580891	0.929962	-0.260826		0.997582	0.00105127	0.997292	0.00521914		A0A5H1ZRS9;A2NJV5;A0A0A0MRZ7;A0A075B6S2;A0A5H1ZRS2;A0A087X0Q4;A0A075B6S6;A0A075B6P5;A0A0C4DH68;A0A075B6R9;A0A087WW87;P06310;P01615;P01614	A0A5H1ZRS9;A2NJV5;A0A0A0MRZ7;A0A075B6S2;A0A5H1ZRS2;A0A087X0Q4;A0A075B6S6;A0A075B6P5;A0A0C4DH68;A0A075B6R9;A0A087WW87;P06310;P01615;P01614	Ig kappa chain V-II region RPMI 6410;Ig kappa chain V-II region FR;Ig kappa chain V-II region Cum	IGKV A18;IGKV2D-26;IGKV2D-29;IGKV2-40;IGKV2D-30;IGKV2D-28;IGKV2-24;IGKV2D-24	1
25.3647	25.1678	24.6037	24.7282	NaN	24.8488	NaN	NaN	NaN	NaN	NaN	NaN	NaN	NaN	NaN	NaN	NaN	NaN	4	4	4	28.7	28.7	28.7	18.756	0	51.882	225220000	14	0.00530506	2.27531	0.0152941	-1.38769		0.0163991	1.78518	0.0659355	-1.06555		#VALUE!	NaN	1	0		G3V203;H0YHA7;J3QQ67;Q07020;F8VUA6;F8VYV2;A0A075B7A0	G3V203;H0YHA7;J3QQ67;Q07020;F8VUA6;F8VYV2;A0A075B7A0	60S ribosomal protein L18	RPL18	178
23.9756	24.2484	NaN	24.3155	NaN	NaN	NaN	NaN	NaN	NaN	NaN	NaN	NaN	NaN	NaN	NaN	NaN	NaN	3	3	3	5.5	5.5	5.5	77.76	0	18.335	79844000	15	0.161019	0.793123	0.270845	-0.453884		0.0657083	1.18238	0.158533	-0.860797		#VALUE!	NaN	1	0		A0A2R8Y5E4;A0A2R8YFK2;A0A2R8Y6M6;A0A2R8Y4C2;A0A2R8YFS8;A0A2R8Y8C4;A0A2R8Y5C9;A0A2R8Y596;P56945	A0A2R8Y5E4;A0A2R8YFK2;A0A2R8Y6M6;A0A2R8Y4C2;A0A2R8YFS8;A0A2R8Y8C4;A0A2R8Y5C9;A0A2R8Y596;P56945	Breast cancer anti-estrogen resistance protein 1	BCAR1	53
24.7505	24.6778	NaN	NaN	NaN	NaN	NaN	NaN	NaN	NaN	NaN	NaN	NaN	NaN	NaN	NaN	NaN	NaN	5	5	5	7.1	7.1	7.1	86.823	0	29.462	105740000	13	0.0119015	1.9244	0.0316279	-1.47058		0.0927428	1.03272	0.197029	-0.937693		#VALUE!	NaN	1	0		Q5QPR4;A0A0D9SEI3;Q5QPR3;A0A0D9SER5;A0A0D9SEN2;Q9UQ88;P21127	Q5QPR4;A0A0D9SEI3;Q5QPR3;A0A0D9SER5;A0A0D9SEN2;Q9UQ88;P21127	Cyclin-dependent kinase 11A;Cyclin-dependent kinase 11B	CDK11A;CDK11B	30
NaN	25.1388	24.7856	NaN	NaN	NaN	NaN	NaN	NaN	NaN	NaN	NaN	NaN	NaN	NaN	NaN	NaN	NaN	6	6	6	13	13	13	69.491	0	47.591	164640000	16	0.0377851	1.42268	0.0803226	-0.897676		0.105097	0.978408	0.224056	-0.886789		#VALUE!	NaN	1	0		Q96PK6;A0A0A6YYI9;F8WDX3;A0A0A0MSL8;B8ZZ74	Q96PK6	RNA-binding protein 14	RBM14	427
23.8777	23.8741	NaN	NaN	NaN	NaN	NaN	NaN	NaN	NaN	NaN	NaN	NaN	NaN	NaN	NaN	NaN	NaN	3	3	3	3.7	3.7	3.7	103.52	0	18.441	45358000	7	0.669499	0.17425	0.74813	-0.186306		0.156425	0.805693	0.291021	-0.570621		#VALUE!	NaN	1	0		A0A3B3ITZ9;Q9Y2W1	A0A3B3ITZ9;Q9Y2W1	Thyroid hormone receptor-associated protein 3	THRAP3	64
NaN	24.9027	24.3643	24.6613	NaN	NaN	NaN	NaN	NaN	NaN	NaN	NaN	NaN	NaN	NaN	NaN	NaN	NaN	9	2	1	12.7	2.9	1.9	72.572	0	17.531	304890000	16	0.0156834	1.80456	0.0381224	-1.32503		0.180453	0.743637	0.322139	-0.552076		#VALUE!	NaN	1	0		Q5T9A4;A0A5K1VW56;H0Y2W2	Q5T9A4	ATPase family AAA domain-containing protein 3B	ATAD3B	398
24.7892	NaN	NaN	NaN	24.4136	NaN	NaN	NaN	NaN	NaN	NaN	NaN	NaN	NaN	NaN	NaN	NaN	NaN	8	8	8	9.2	9.2	9.2	102.77	0	49.849	93812000	17	0.328404	0.483591	0.453104	-0.615852		0.243602	0.613319	0.398261	-0.638454		#VALUE!	NaN	1	0		A0A087WVV2;Q9P2E9;F8W7S5;V9GY78;A0A087WU26;H0YDJ4;H9KV85;E9PN67;C9J066;Q8N4C6	A0A087WVV2;Q9P2E9;F8W7S5	Ribosome-binding protein 1	RRBP1	9
