# Supplementary material for: Host species-specific mutations in the thumb domain of the 3Dpol polymerase are required for efficient replication of human hepatitis A virus in mice
Source: PLoS Pathog. 2026 May 11;22(5):e1014213. doi: 10.1371/journal.ppat.1014213 (PMC13175494; doi:10.1371/journal.ppat.1014213)
Supplement: S3 Table — Label-free Quantitation (LFQ) proteomics analysis of host cell proteins identified in anti-HA precipitates from HA-3Dpol-R468 or HA-3Dpol-K468 expressing Huh-7.5 cells, or mock transfected (control) cells. (XLSX) [file ppat.1014213.s003.xlsx]

## Sheet: Table S3 IBAQ proteomics
Supplemental Table S3 - IBAQ proteomics analysis of HA-3Dpol pulldown products
ctrl1_1	ctrl1_2	ctrl2_1	ctrl2_2	ctrl3_1	ctrl3_2	K1_1	K1_2	K2_1	K2_2	K3_1	K3_2	R1_1	R1_2	R2_1	R2_2	R3_1	R3_2	Student's T-test Significant K_ctrl	Student's T-test Significant R_ctrl	Student's T-test Significant R_K	Single gene name	Peptides	Razor + unique peptides	Unique peptides	Sequence coverage [%]	Unique + razor sequence coverage [%]	Unique sequence coverage [%]	Mol. weight [kDa]	Q-value	Score	Intensity	MS/MS count	p-value K/ctrl	-Log p-value K/ctrl	q-value K/ctrl	log2FC K/ctrl	K/ctrl_p0.05	p-value R/ctrl	-Log p-value R/ctrl	q-value R/ctrl	log2FC R/ctrl	R/ctrl_p0.05	p-value R/K	-Log p-value R/K	q-value R/K	log2FC R/K	R/K_p0.05	Protein IDs	Majority protein IDs
NaN	NaN	NaN	NaN	NaN	NaN	22.7568	23.0492	22.9938	23.0406	22.9261	22.9016	23.1474	22.8769	23.3312	23.4098	23.5141	22.7548	+	+		HAVHM	20	20	20	10	10	10	251.51	0	259.23	10630000000	217	3.18e-10	9.49741	0	5.91528	spe1	5.96e-10	9.22483	0	6.14295	spe1	0.114646	0.94064	0.274357	0.227674		P08617	P08617
NaN	NaN	NaN	NaN	NaN	NaN	19.9421	20.0601	20.3666	20.2026	19.3675	20.0704	20.275	19.3839	20.9186	20.7414	20.309	19.3398	+	+		BAG2	4	4	4	18	18	18	23.772	0	47.221	197220000	33	4.24e-05	4.37213	0.000857143	3.09171	spe1	7.56e-05	4.1214	0.00933333	3.25145	spe1	0.613169	0.21242	0.711236	0.159739		O95816	O95816
NaN	18.1737	NaN	19.0212	NaN	NaN	NaN	18.0145	18.4202	19.3354	NaN	NaN	18.903	19.5114	20.517	20.1466	19.0786	NaN				GNB2L1	5	5	5	19.2	19.2	19.2	35.076	0	72.519	131150000	16	0.5499	0.259716	0.611549	-0.515248		0.0206981	1.68407	0.0976327	1.65964	spe1	0.0303641	1.51764	0.119228	2.17489	up2	P63244;H0YAF8;H0Y8W2;J3KPE3;D6R9L0;D6RAC2;H0YAM7;D6R9Z1;D6RHH4;D6RFZ9;D6RFX4;E9PD14;D6RAU2;D6REE5;H0Y9P0;D6RF23;D6RBD0;H0Y8R5;D6R909;D6RGK8	P63244;H0YAF8;H0Y8W2;J3KPE3;D6R9L0;D6RAC2;H0YAM7;D6R9Z1;D6RHH4;D6RFZ9;D6RFX4;E9PD14;D6RAU2;D6REE5
NaN	NaN	NaN	NaN	NaN	NaN	18.2056	18.1432	17.8923	NaN	17.8048	18.0314	18.2991	NaN	18.5249	18.7648	18.4913	NaN				DPM1	2	2	2	9.2	9.2	9.2	33.218	0	13.885	45530000	9	0.21723	0.66308	0.25422	0.742383		0.0410535	1.38665	0.142247	1.26741	spe1	0.427309	0.369258	0.585063	0.525026		H0Y368;Q5QPK2;O60762	H0Y368;Q5QPK2;O60762
NaN	NaN	NaN	NaN	19.6685	NaN	19.4447	19.8317	19.5375	NaN	19.4983	19.6144	20.2493	20.2478	20.2267	NaN	NaN	19.4624				TUBA1A	18	1	0	51.2	2.9	0	50.135	0	7.463	193730000	11	0.116402	0.934041	0.140682	1.63872		0.0442864	1.35373	0.149	1.91717	spe1	0.785274	0.104979	0.835466	0.278456		Q71U36;P0DPH8;P0DPH7;Q6PEY2;C9J2C0;Q9NY65;V9GZ17	Q71U36;P0DPH8;P0DPH7;Q6PEY2;C9J2C0;Q9NY65
29.7758	29.7508	29.9215	29.8707	29.9485	29.7874	29.0072	29.1135	28.9662	28.8946	29.1572	29.2596	29.5822	29.5009	29.6312	29.5173	29.5026	29.3733	+	+	+	MYH9	181	181	151	68.7	68.7	58.4	226.53	0	323.31	1430000000000	8944	2.88e-07	6.54124	0	-0.776067		6.1e-05	4.21451	0.014	-0.324523		4.31e-05	4.36582	0.012	0.451544		P35579;Q5BKV1;B1AH99;A0A0C4DFM8;A1L2Z2;A0A2R8Y4C3;A0A6E1W127;REV__S4R3H4;REV__E7EQT4;REV__Q9UKV3;P11055;Q9UKX2;P13535;P12882;Q9Y623;Q9UKX3;P12883;A7E2Y1	P35579
26.2695	26.4307	25.8485	26.2292	26.5319	26.281	25.3289	25.6083	25.3026	25.2094	25.4403	25.6547	26.008	26.018	25.8836	25.8032	25.944	25.8231	+	+	+	MYO1B	58	58	53	54.3	54.3	49.3	128.48	0	323.31	69579000000	1037	3.64e-05	4.4389	0.000923077	-0.841087		0.00644436	2.19082	0.041125	-0.351842		0.000131656	3.88056	0.007	0.489245		E9PDF6;O43795;E7EQD9;H7C2Y7;C9JYW1;C9JUP5;A0A0U1RRI3;C9K0I9;A0A140TA25;Q8N1T3	E9PDF6;O43795
25.7388	25.6033	25.4819	25.7957	25.6506	25.0757	24.6894	24.9098	24.4246	24.6052	24.7761	24.8541	25.1694	24.9945	25.389	25.2816	25.2952	25.3459	+		+	MYH10	131	109	100	60.8	52.4	49	229	0	323.31	71960000000	1500	6.13e-05	4.2124	0.00188235	-0.847821		0.0278734	1.55481	0.123418	-0.311775		0.000186337	3.7297	0.008	0.536046		P35580;E7ERA5;P13533	P35580
22.0452	22.422	21.1659	21.3354	21.4212	20.8956	20.1321	19.5557	19.6845	19.7106	19.4021	19.9449	21.1604	20.3172	20.4547	20.6699	20.8973	20.2553	+	+	+	AP2B1	22	22	22	28.3	28.3	28.3	104.55	0	180.7	1539400000	115	3.62e-05	4.44122	0.001	-1.80923		0.00732875	2.13497	0.0419429	-0.921756		0.000593308	3.22672	0.0155	0.88747		P63010;A0A087X253;A0A087WU93;A0A087WZQ6;Q10567;A0A087WYD1;C9J1E7;K7ERB2;K7EN71;K7EJ01;H7C034;A0A087WXS3;K7EKZ5;K7EJX1	P63010;A0A087X253;A0A087WU93;A0A087WZQ6;Q10567;A0A087WYD1
28.0556	28.0295	28.5905	28.5502	28.3044	28.058	27.3689	27.5381	27.3994	27.2765	27.666	27.6283	27.9213	27.8882	28.1382	27.7376	27.9185	27.7783	+		+	MYL12B	12	12	12	83.7	83.7	83.7	19.779	0	323.31	41356000000	399	7.81e-05	4.10748	0.00168421	-0.785166		0.0118043	1.92796	0.0577778	-0.367683		0.000636268	3.19636	0.0137778	0.417483		O14950;J3QRS3;P19105;P24844;J3KTJ1	O14950;J3QRS3;P19105;P24844
24.6975	24.6223	24.8192	24.8748	24.8555	24.9353	24.6197	24.5788	24.5293	24.4187	24.5548	24.8002	25.162	25.1598	25.0629	24.928	24.8289	24.7774	+		+	EEF1A1P5	11	11	11	36.1	36.1	36.1	50.184	0	131.12	11082000000	172	0.011534	1.93802	0.0196098	-0.217179		0.0498574	1.30227	0.161823	0.185719		0.000806585	3.09335	0.013	0.402898		Q5VTE0;P68104;A0A087WV01;A0A087WVQ9;A0A2U3TZH3;Q05639;A0A2R8Y488;A6PW80;Q5JR01;A0A2R8Y660;A0A2R8YDN5	Q5VTE0;P68104;A0A087WV01;A0A087WVQ9;A0A2U3TZH3;Q05639
23.1198	23.2198	23.1279	23.1712	23.3019	23.3307	21.9713	21.9776	22.4418	22.4202	22.368	22.4678	22.7909	22.7232	23.0734	23.1096	22.7116	22.6874	+	+	+	ACTB	25	1	1	77.1	4.5	4.5	41.736	0	89.08	2696700000	115	3.57e-06	5.44786	0	-0.937458		0.00178534	2.74828	0.024	-0.362523		0.000902693	3.04446	0.0132308	0.574935		P60709;A0A2R8Y793;G5E9R0;E7EVS6;A0A2R8YGF8;C9JUM1;C9JZR7;C9JTX5;A0A2R8YEA7;A0A2R8YFE2;F8WCH0;Q9BYX7	P60709;A0A2R8Y793
30.8361	30.6491	30.8237	30.5319	30.8438	30.9505	29.9869	29.8766	29.6455	29.6073	30.1622	30.1193	30.2258	30.3399	30.4063	30.2665	30.3806	30.4128	+	+	+	ACTG1	25	25	1	77.1	77.1	4.5	41.792	0	323.31	506000000000	2558	1.76e-05	4.7533	0.0005	-0.872886		9.99e-05	4.00058	0.007	-0.433853		0.00143618	2.84279	0.01775	0.439034		P63261;I3L3I0;I3L1U9;I3L4N8;K7EM38;I3L3R2;J3KT65	P63261;I3L3I0;I3L1U9;I3L4N8
21.5731	22.0447	21.514	22.2511	21.9045	21.8772	20.5438	20.843	20.4019	20.8631	20.8618	20.8629	21.5151	21.2946	21.4088	21.2535	20.9469	21.0423	+	+	+	FLII	23	23	14	22.5	22.5	14.1	144.75	0	322.4	3071900000	197	1.17e-05	4.93137	0.000571429	-1.13138		0.00160887	2.79348	0.0218667	-0.617253		0.00170377	2.76859	0.0209412	0.514125		Q13045;J3QQQ2;K7EQZ7;J3KS39;J3QQU5;J3QLR6;K7EP37;K7EP27	Q13045
27.3569	27.0867	27.288	27.1342	26.9103	26.7429	26.3556	26.2731	26.3784	26.4265	26.5039	26.2431	26.4298	26.5959	26.7655	26.7028	26.6427	26.5589	+	+	+	RPL11	10	10	10	52.8	52.8	52.8	20.252	0	96.713	20018000000	148	3.32e-05	4.47885	0.00109091	-0.723064		0.0012163	2.91496	0.0213333	-0.470572		0.00225398	2.64705	0.0212632	0.252492		P62913;Q5VVC8	P62913;Q5VVC8
21.9865	21.8592	21.0685	21.6591	21.4086	21.4529	19.1979	19.3612	18.9672	19.729	19.494	19.7546	20.6242	21.176	20.8708	20.6052	21.0978	19.3481	+		+	AP2A1	22	22	22	27.1	27.1	27.1	107.54	0	166.78	1792100000	154	3.86e-07	6.41316	0	-2.15517		0.0106741	1.97167	0.0532727	-0.952139		0.00244523	2.61168	0.0206	1.20304		O95782;O94973;A0A0G2JQM1;A0A0G2JS82;E9PR62;M0R2D9;E9PPZ3;E9PS94;E9PQP4;E9PPY8;A0A0G2JS17;A0A0G2JQT9;H0YDE9;H0YEG0;A0A0G2JRF9;A0A0G2JQA4	O95782
22.8901	23.4461	22.1265	22.6385	22.8926	22.3558	19.2284	21.4877	19.8074	19.9234	21.3418	20.4648	21.6395	21.5702	22.5355	21.7099	22.5885	21.9782	+		+	LUC7L2	9	9	5	27.8	27.8	15.8	46.513	0	130.81	1428600000	57	0.000198692	3.70182	0.00224	-2.34934		0.0215591	1.66637	0.1	-0.721297		0.00265821	2.57541	0.0219048	1.62804		Q9Y383;A0A0A6YYJ8;B8ZZ12	Q9Y383;A0A0A6YYJ8
28.485	28.272	28.589	28.4867	28.2524	28.2575	27.9195	28.1046	27.674	27.581	27.9945	27.5921	28.2458	28.071	28.1761	28.2875	28.358	28.0949	+		+	RPL17	12	12	12	61.5	61.5	61.5	19.586	0	210.02	48685000000	352	0.000351213	3.45443	0.002375	-0.579453		0.0344128	1.46328	0.132444	-0.184882		0.00317534	2.49821	0.0258182	0.394571		A0A087WXM6;J3QQT2;J3KRX5;A0A0A6YYL6;P18621;J3QLC8;A0A0A0MRF8;J3KRB3;A0A087WWH0;J3QS96;A0A087WY81;J3KSJ0	A0A087WXM6;J3QQT2;J3KRX5;A0A0A6YYL6;P18621;J3QLC8;A0A0A0MRF8;J3KRB3;A0A087WWH0;J3QS96;A0A087WY81
25.0662	25.0056	25.018	24.8797	24.7714	24.6446	24.0757	24.3303	23.4378	23.37	23.89	24.2201	24.8099	24.6669	24.5963	24.279	24.5974	24.4085	+	+	+	CLTC	73	73	73	49	49	49	192.06	0	323.31	39062000000	1028	0.000202144	3.69434	0.00215385	-1.01025		0.00793341	2.10054	0.0438889	-0.337894		0.00410847	2.38632	0.0298333	0.672359		A0A087WVQ6;Q00610;J3KS13;P53675;A0A087WX41;K7EJJ5;J3KSQ2;J3QL20;J3KRF5;F5H5N6;A0A087WV74;A0A087WXH4	A0A087WVQ6;Q00610
22.9589	23.0414	23.0855	23.366	23.3178	23.3286	21.8539	22.421	21.7254	21.7143	22.5345	22.4453	22.5894	22.7673	22.7009	22.509	22.8975	22.8385	+	+	+	MYO1D	45	44	44	48.9	48.1	48.1	116.2	0	323.31	7882500000	419	0.000112329	3.94951	0.002	-1.06732		0.000550846	3.25897	0.015	-0.465943		0.00541215	2.26663	0.036	0.601373		O94832;K7EIG7;J3QRN6;J3KRL0;J3QRR2;F8WEW9;A0A3B3IU30;B0I1T2	O94832;K7EIG7;J3QRN6
24.5831	24.6529	24.1914	24.0247	24.756	24.5268	23.555	23.5479	22.9205	22.9707	23.5652	23.7231	23.7785	23.7333	23.9167	23.8998	24.1323	24.1338	+	+	+	MYO6	63	63	63	54	54	54	148.6	0	323.31	19144000000	722	0.000150259	3.82316	0.00226087	-1.07543		0.00315101	2.50155	0.0324	-0.523424		0.00546978	2.26203	0.0352593	0.552002		A0A1Y0BRN3;A0A590UJ40;E7EW20;Q9UM54;A0A0A0MRM8;A0A0D9SGC1;A0A590UJ75;A0A590UKB0;A0A590UK22;A0A590UK86;A0A5F9ZI03;A0A590UJY4;A0A590UK71;Q5JVM0;A0A590UJW9	A0A1Y0BRN3;A0A590UJ40;E7EW20;Q9UM54;A0A0A0MRM8;A0A0D9SGC1;A0A590UJ75;A0A590UKB0;A0A590UK22;A0A590UK86;A0A5F9ZI03;A0A590UJY4;A0A590UK71
21.3276	20.9067	20.6239	21.2978	20.66	20.363	18.7758	19.1893	18.7226	NaN	18.8189	NaN	19.3833	19.7186	19.3716	20.0639	20.5218	20.0255	+	+	+	AP2M1	8	8	8	24.4	24.4	24.4	49.526	0	60.804	510440000	31	0.000443854	3.35276	0.00217143	-2.75977		0.00180277	2.74406	0.0230588	-1.0157		0.00950846	2.02189	0.0475676	1.74407		A0A087WY71;E9PFW3;Q96CW1;C9JJ47;H7C4C3;C9JTK4;C9JGT8;C9JJD3;C9JPV8	A0A087WY71;E9PFW3;Q96CW1;C9JJ47
22.6867	22.5169	23.0419	22.7931	22.2183	22.0101	23.0834	22.6297	22.3578	22.1872	21.5871	22.4103	23.0856	23.1842	22.9283	23.249	23.0551	22.791			+	SLC25A5	8	8	8	27.5	27.5	27.5	32.852	0	65.594	2363000000	92	0.523006	0.281493	0.590301	-0.16859		0.0139524	1.85535	0.0666087	0.504366		0.010248	1.98936	0.0493333	0.672956		P05141;P12236;P12235;V9GYG0;Q9H0C2	P05141;P12236
28.2089	28.1236	28.2691	28.3021	28.1659	28.2867	27.55	27.9956	27.8635	27.6659	27.56	27.4253	27.737	27.9182	28.0098	28.2202	28.2567	28.0003	+			RPS18	14	14	14	54.6	54.6	54.6	17.718	0	156.56	43512000000	299	0.000140336	3.85283	0.00236364	-0.54937		0.0370954	1.43068	0.130343	-0.202371		0.0146653	1.83371	0.0713333	0.347		P62269;A0A0G2JQH2;Q5GGW2;J3JS69	P62269
23.0241	23.3518	23.8766	23.5198	23.6269	23.5451	22.2529	22.3698	21.8907	22.037	21.7784	22.6467	22.687	22.0808	22.9513	22.9002	22.7539	22.826	+	+		ACTR3	14	14	14	42.3	42.3	42.3	47.371	0	178.27	2987600000	133	1.97e-05	4.70504	0.00133333	-1.32814		0.00108951	2.96277	0.0232727	-0.790832		0.0157743	1.80205	0.0670204	0.537306		P61158;B4DXW1;F8WDR7;Q9P1U1;F8WEW2;F8WE84;A0A0A0MTI9;H7C4J1;C9IZN3;Q9C0K3	P61158;B4DXW1
21.7534	22.3317	22.4	22.3883	22.3134	22.3615	21.0364	21.1569	21.4251	21.5499	21.3703	21.6444	21.8277	22.0037	22.0438	22.1219	21.9726	21.132	+			HNRNPM	27	27	27	40.5	40.5	40.5	77.569	0	253.27	3291400000	199	7.43e-05	4.12916	0.00177778	-0.894202		0.0474045	1.32418	0.155385	-0.407781		0.0202027	1.69459	0.0816154	0.48642		A0A087X0X3;P52272;M0QZM1;M0R019;M0R2T0;M0R2I7;M0QYQ7;M0R0N3;M0QY96;M0R0Y6;M0QYL3	A0A087X0X3;P52272;M0QZM1
27.5481	27.6669	28.0523	28.0478	27.6337	27.4486	27.1785	27.2991	26.8422	27.0065	27.3465	27.3803	27.4518	27.323	27.5012	27.5673	27.2768	27.5811	+			RPL10	12	12	2	46.5	46.5	14.5	22.975	0	146.46	27022000000	233	0.00216935	2.66367	0.00492308	-0.557401		0.036181	1.44152	0.134424	-0.282675		0.0215243	1.66707	0.0867925	0.274726		X1WI28;P27635;B8A6G2;A6QRI9	X1WI28;P27635
22.784	22.3328	22.5953	21.9217	22.8044	22.0364	20.7494	22.065	20.7061	20.8482	21.1056	21.6847	22.1568	22.1297	21.4599	22.2062	22.0508	21.2117	+			ARPC3	5	5	5	29.8	29.8	29.8	20.546	0	36.096	735780000	48	0.00128133	2.89234	0.00348936	-1.21927		0.0410242	1.38696	0.144111	-0.543248		0.039886	1.39918	0.14875	0.67602		O15145;F8VR50;C9JZD1	O15145
22.3661	22.5378	21.2043	22.5752	21.1685	21.9506	NaN	NaN	NaN	NaN	NaN	NaN	NaN	NaN	22.081	NaN	NaN	20.1561	+	+		RPL18	4	4	4	28.7	28.7	28.7	18.756	0	51.882	225220000	14	2.19e-07	6.65957	0	-6.47309		0.00380794	2.41931	0.0330909	-3.99442		0.0526708	1.27843	0.177556	2.47867		G3V203;H0YHA7;J3QQ67;Q07020;F8VUA6;F8VYV2;A0A075B7A0	G3V203;H0YHA7;J3QQ67;Q07020;F8VUA6;F8VYV2;A0A075B7A0
23.99	23.6868	24.2422	24.711	24.6341	24.5902	23.679	23.1665	22.2552	21.5156	23.552	23.4092	24.0272	23.3975	23.6857	23.6562	23.8667	23.5504	+	+		TPM4	18	11	9	57.3	42.3	37.9	28.521	0	270.79	3982500000	138	0.00526623	2.2785	0.010303	-1.37946		0.00935513	2.02895	0.0505	-0.611755		0.0601936	1.22045	0.197211	0.767708		P67936;A0A2R8Y5V9;A0A2R8YGX3;A0A2R8YH90;A0A2R8YE05;K7ENT6;A0A2R8YHD2;A0A5F9UN72;A0A2R8YEU4;K7EPB9;U3KQK2;A0A590UJB9;A0A590UK79	P67936;A0A2R8Y5V9;A0A2R8YGX3;A0A2R8YH90;A0A2R8YE05;K7ENT6;A0A2R8YHD2;A0A5F9UN72;A0A2R8YEU4
21.9665	22.0774	21.2238	21.2503	21.3397	21.6922	21.2069	20.4401	20.5749	20.9827	21.0503	20.518	21.3983	21.1297	21.5165	20.9831	20.9239	20.8594	+			RPS10	5	5	5	29.1	29.1	29.1	18.898	0	42.748	357460000	28	0.00275962	2.55915	0.00592857	-0.796208		0.0355664	1.44896	0.135875	-0.45649		0.0753841	1.12272	0.218805	0.339718		P46783;A0A2R8Y6L3;F6U211;A0A2R8Y7H1;A0A2R8YFH6;A0A1W2PQS6;S4R435;Q9NQ39	P46783;A0A2R8Y6L3;F6U211;A0A2R8Y7H1;A0A2R8YFH6;A0A1W2PQS6;S4R435;Q9NQ39
23.8301	24.0402	23.1548	23.3005	24.1838	23.3354	22.0689	21.9299	20.2578	20.752	22.0702	22.2356	22.0118	21.8778	22.1533	22.1134	22.7844	22.5217	+	+		CORO1C	17	17	17	31.6	31.6	31.6	53.248	0	243.3	2522500000	151	0.000278734	3.55481	0.00234483	-2.0884		0.000100051	3.99978	0.0056	-1.39705		0.0890636	1.0503	0.248215	0.691345		Q9ULV4;B4E3S0;H0YHL7;F8W1H8;F8VUX3;F8VSA4;F8VRE9;F8VTT6;F8VVB7;F8VV53;J3QLV6;J3KSS5;Q6QEF8	Q9ULV4;B4E3S0
25.6317	25.6787	26.2813	25.9109	26.346	26.0005	24.9955	25.6051	24.578	23.9181	24.6206	25.0299	25.5519	25.5692	25.0702	25.7211	24.9855	24.8549	+	+		RPL37A	6	6	6	58.7	58.7	58.7	10.275	0	133.64	3365200000	93	0.00107604	2.96817	0.0032381	-1.18365		0.0051984	2.28413	0.04016	-0.682716		0.0980031	1.00876	0.248272	0.500934		P61513;C9J4Z3;Q6P4E4;E9PEL3;G5E9R3;M0R0A1;M0R2L6;A6NKH3	P61513;C9J4Z3;Q6P4E4;E9PEL3;G5E9R3;M0R0A1;M0R2L6
19.6804	18.7822	20.5858	19.5964	20.5916	19.9591	19.2668	19.7658	19.8838	19.5751	NaN	NaN	19.2614	NaN	NaN	18.9258	NaN	NaN		+		FAM98A	4	4	4	12.5	12.5	12.5	55.272	0	88.16	245040000	21	0.105206	0.977958	0.128376	-1.16589		0.00439137	2.3574	0.0343333	-2.89115		0.0984872	1.00662	0.247769	-1.72526		Q8NCA5;E9PH82;C9J3G8	Q8NCA5;E9PH82
26.115	26.3805	26.8567	27.2422	27.2584	26.7634	25.7593	25.5342	25.7865	24.8646	24.1482	25.8812	25.0216	25.5096	26.2785	26.095	26.5317	26.5553	+			RPL21	7	7	7	42.5	42.5	42.5	18.565	0	121.51	8517100000	78	0.00161715	2.79125	0.00391667	-1.44037		0.0332024	1.47883	0.13539	-0.770737		0.10475	0.979848	0.259813	0.669631		P46778;G3V1B3;M0R181	P46778
29.5328	29.6544	30.2718	30.219	30.1987	29.7311	29.3911	29.4658	28.9635	28.8753	29.2158	29.2844	29.6626	29.5314	29.2263	29.1676	29.4549	29.3802	+	+		RPS23	7	7	7	49	49	49	15.807	0	68.501	85929000000	436	0.00124802	2.90378	0.00364444	-0.735332		0.00646398	2.1895	0.0398788	-0.530803		0.125758	0.900463	0.287899	0.204529		P62266;D6RD47;D6RDJ2;D6RIX0;D6R9I7	P62266;D6RD47
22.4167	22.3116	21.6814	21.8283	22.5424	22.0736	20.7968	21.4263	19.904	20.2882	21.0368	21.1963	21.138	20.6554	21.0411	21.5949	21.5356	21.092	+	+		MYO18A	57	57	57	33.8	33.8	33.8	231.1	0	323.31	5497300000	353	0.000538952	3.26845	0.00233333	-1.3676		0.000654425	3.18414	0.016	-0.96617		0.175073	0.756781	0.347918	0.401429		A0A0D9SFK2;Q92614;H0YEV9;A0A1B0GWJ6	A0A0D9SFK2;Q92614
26.883	26.2949	26.5948	25.9591	26.0825	26.8214	25.1303	25.1307	24.7906	24.4689	25.4472	25.6474	25.3195	24.3007	25.9709	26.0078	26.329	25.6594	+			TPM3	26	26	9	74.9	74.9	22	26.42	0	323.31	17910000000	354	0.000203948	3.69048	0.00207407	-1.33676		0.0305309	1.51526	0.126897	-0.841375		0.178826	0.74757	0.349987	0.495388		A0A087WWU8;D6R904;A0A494C0G0;Q5VU61	A0A087WWU8
26.1629	26.3655	26.301	26.1311	26.3881	26.1153	24.8653	25.7636	24.1318	24.1609	23.4563	25.3939	25.7447	25.6492	25.4529	25.2827	25.7856	23.8597	+			RPL36AL	9	2	2	48.1	9.4	9.4	12.469	0	14.303	3708800000	44	0.00112148	2.95021	0.00316279	-1.61535		0.0104357	1.98148	0.0524651	-0.94816		0.17991	0.744944	0.34976	0.667191		Q969Q0	Q969Q0
20.5304	21.045	21.0505	21.4611	22.1787	20.9152	20.9615	20.377	20.6877	21.3749	20.7311	19.9837	20.6114	19.0548	20.3316	20.7531	20.9933	19.436				KRT18	9	7	6	26.9	22.8	20.5	43.774	0	79.02	852040000	53	0.122019	0.913573	0.146413	-0.510865		0.0289188	1.53882	0.125571	-1.00013		0.218132	0.66128	0.377848	-0.489264		F8VZY9;P05783;CON__P05784;CON__H-INV:HIT000015463	F8VZY9;P05783
23.7352	23.5292	22.8315	23.3983	22.4589	23.472	22.4324	21.1139	21.2313	21.8813	NaN	20.2395	22.5053	21.5998	22.3469	21.6798	20.4303	21.816	+	+		RPL7A	8	8	8	30.1	30.1	30.1	29.995	0	56.271	1004100000	49	0.0124366	1.9053	0.0205116	-2.6505		0.00185383	2.73193	0.0224444	-1.50782		0.232956	0.632727	0.39744	1.14268		P62424;Q5T8U3;Q5T8U2	P62424;Q5T8U3;Q5T8U2
23.7884	23.9585	24.1684	24.2617	24.159	21.7878	20.5743	23.5823	23.4618	22.9296	23.2898	23.7188	20.9823	21.0742	21.0582	21.0838	23.9216	23.7647				C11orf98	2	2	2	21.1	21.1	21.1	14.234	0	17.9	1132000000	28	0.24676	0.607726	0.283447	-0.761196		0.0359691	1.44407	0.135754	-1.70651		0.243252	0.613943	0.404889	-0.945312		E9PRG8;E9PLD3;A0A494BXY3	E9PRG8;E9PLD3;A0A494BXY3
22.0337	20.9927	21.2047	20.8586	21.3087	21.1674	20.9765	21.6626	22.5784	21.5063	NaN	21.243	21.465	22.1284	21.7812	22.2283	22.2841	21.2574				RPSA	3	3	3	39.7	39.7	39.7	12.647	0	32.687	338210000	25	0.552141	0.25795	0.612315	-0.596911		0.0334495	1.47561	0.131344	0.596451		0.247377	0.60664	0.397198	1.19336		F8WD59;C9J9K3;A0A0C4DG17;P08865	F8WD59;C9J9K3;A0A0C4DG17;P08865
20.7626	20.5755	21.4183	21.7491	NaN	NaN	NaN	NaN	19.5625	NaN	19.9275	20.4055	NaN	NaN	NaN	NaN	NaN	NaN		+		RPL10	11	1	1	50.3	11	11	18.565	0	128.6	102630000	7	0.108981	0.962648	0.131425	-2.31755		0.00124842	2.90364	0.0182857	-3.62325		0.258139	0.588147	0.411683	-1.30569		F8W7C6;A0A087WV22;H7C123;H7C2C5;Q96L21	F8W7C6;A0A087WV22;H7C123;H7C2C5
25.0886	25.0814	25.5373	25.513	25.9074	25.4264	25.6465	25.7463	22.1435	22.2573	24.9314	23.2554	24.696	23.7139	25.1658	24.8145	25.2083	25.1449				FAU	2	2	2	11.2	11.2	11.2	10.905	0	17.525	2480800000	33	0.0641328	1.19292	0.0802105	-1.42894		0.037063	1.43106	0.132232	-0.635103		0.291963	0.534672	0.450854	0.793833		E9PR30;P62861	E9PR30;P62861
18.5256	18.4949	NaN	NaN	17.7163	NaN	NaN	17.1372	NaN	NaN	NaN	NaN	NaN	NaN	NaN	NaN	NaN	NaN	+	+		THRAP3	3	3	3	3.7	3.7	3.7	103.52	0	18.441	45358000	7	0.0216182	1.66518	0.0301359	-1.89144		0.00826361	2.08283	0.0441081	-1.16435		0.297033	0.527195	0.45708	0.727085		A0A3B3ITZ9;Q9Y2W1	A0A3B3ITZ9;Q9Y2W1
19.7467	18.6972	NaN	19.1266	NaN	19.2992	NaN	NaN	NaN	NaN	18.4752	NaN	NaN	18.3526	NaN	18.3511	NaN	17.8493	+			HNRNPL	2	2	2	3.8	3.8	3.8	58.362	0	12.002	72046000	9	0.00971404	2.0126	0.0176623	-2.45397		0.0409732	1.3875	0.145634	-1.50583		0.308444	0.510824	0.468863	0.948143		M0QXS5;A0A3B3ITJ4;P14866;M0QYL7;M0R1W6	M0QXS5;A0A3B3ITJ4;P14866;M0QYL7;M0R1W6
20.5366	20.0471	NaN	20.1952	20.0693	20.2874	17.8857	NaN	17.3584	NaN	17.9879	18.5919	NaN	17.7631	NaN	18.7478	18.3087	18.5068	+	+		TWF1	4	4	4	15.1	15.1	15.1	40.282	0	69.683	189420000	18	0.00765438	2.11609	0.0146479	-2.80168		0.00968612	2.01385	0.0495238	-1.96648		0.311664	0.506314	0.473327	0.835197		Q12792;F8VS81;F8VRG3	Q12792;F8VS81
25.6636	26.0442	26.2605	25.6663	26.6235	26.1847	25.7782	24.6865	24.7317	23.986	25.0766	24.6224	24.8386	25.2162	24.3076	25.1742	25.8218	25.5432	+	+		LLPH	5	5	5	34.9	34.9	34.9	15.225	0	53.418	2585100000	77	0.00127509	2.89446	0.00356522	-1.26028		0.00583083	2.23427	0.0427143	-0.923565		0.324049	0.489389	0.47908	0.336714		Q9BRT6	Q9BRT6
20.2199	20.0704	19.6619	20.4147	20.6566	20.3686	20.7002	20.9378	20.6857	20.5093	20.1923	20.6587	20.6933	20.7177	21.0377	20.8431	20.6014	20.5544		+		MDH2	1	1	1	4.8	4.8	4.8	24.594	0.0068807	6.7132	362510000	20	0.0510764	1.29178	0.0606621	0.381995		0.0088042	2.05531	0.0455385	0.509272		0.330104	0.481349	0.486935	0.127278		G3XAL0;P40926	G3XAL0;P40926
22.9193	22.9978	23.2535	23.261	22.6526	22.6054	21.6232	22.11	22.6434	21.8781	22.4395	22.5587	22.6983	21.8191	22.4847	22.2364	22.7754	22.5281	+			IGHV1-45	1	1	1	9.4	9.4	9.4	13.508	0	18.544	569530000	28	0.00440342	2.35621	0.00886154	-0.739427		0.0171269	1.76632	0.0800833	-0.524614		0.350111	0.455794	0.512129	0.214814		A0A0A0MS14	A0A0A0MS14
18.7492	20.5187	20.7375	21.3482	21.2647	20.5381	19.8786	20.5364	18.1705	19.5207	20.0483	19.8104	18.3333	17.8817	20.1413	20.2665	18.7433	19.5631				LRRFIP2	7	7	7	13.7	13.7	13.7	82.17	0	83.756	725100000	54	0.117421	0.930256	0.141424	-0.86526		0.0332468	1.47825	0.133133	-1.37123		0.352249	0.45315	0.513193	-0.505965		Q9Y608;C9JSU1;H7C3N9;C9JJC9;C9JC17;C9J321;C9J0U5	Q9Y608
18.965	19.0186	17.36	18.8002	NaN	NaN	14.9634	14.682	NaN	17.2575	NaN	15.1324	NaN	NaN	15.9727	15.9798	NaN	NaN	+	+		BCAR1	3	3	3	5.5	5.5	5.5	77.76	0	18.335	79844000	15	0.00397109	2.40109	0.0083871	-2.2456		0.00538233	2.26903	0.0424615	-1.78039		0.36727	0.435015	0.529955	0.465217		A0A2R8Y5E4;A0A2R8YFK2;A0A2R8Y6M6;A0A2R8Y4C2;A0A2R8YFS8;A0A2R8Y8C4;A0A2R8Y5C9;A0A2R8Y596;P56945	A0A2R8Y5E4;A0A2R8YFK2;A0A2R8Y6M6;A0A2R8Y4C2;A0A2R8YFS8;A0A2R8Y8C4;A0A2R8Y5C9;A0A2R8Y596;P56945
22.9339	22.5619	21.7661	21.953	21.983	21.5594	21.6176	21.617	20.3386	20.2578	20.6751	21.2633	21.9602	21.9166	20.9138	20.5652	21.4138	20.8444	+			LUC7L3	8	8	8	18.8	18.8	18.8	58.22	0	123.77	1228800000	77	0.00542038	2.26597	0.0104118	-1.16464		0.0229943	1.63838	0.105615	-0.85721		0.397941	0.400181	0.562193	0.307433		J3KPP4;O95232;D6RDI2;E7EN55;C9JL41;H0YA81;D6RHH0;U3KQT3	J3KPP4;O95232;D6RDI2
18.2868	17.5853	NaN	17.0952	17.8187	NaN	16.6061	18.1855	15.1807	16.0491	16.4752	16.259	16.4625	16.7593	16.7027	16.571	17.592	16.7863				SEC16A	4	4	4	2.5	2.5	2.5	228.87	0	25.999	172960000	21	0.0435071	1.36144	0.0541333	-1.05657		0.0275448	1.55996	0.124741	-0.70352		0.434808	0.361702	0.591464	0.353051		A0A3F2YNX0;A0A3F2YNZ0;F1T0I1;O15027;A0A0C4DH09;X6RGP5	A0A3F2YNX0;A0A3F2YNZ0;F1T0I1;O15027
21.8271	20.0603	20.8259	20.1971	NaN	19.1289	15.5497	19.5732	NaN	16.7633	17.8759	16.8688	18.1799	NaN	NaN	18.9047	18.6779	18.5044	+			CTTN	14	14	14	27.8	27.8	27.8	61.585	0	115.68	305810000	37	0.0139614	1.85507	0.0218667	-2.65759		0.0449252	1.34751	0.149091	-2.03151		0.451971	0.344889	0.605432	0.626081		Q14247;H0YEV2;H0YCD9	Q14247
22.8595	22.7786	22.4205	22.8302	22.9735	22.9671	22.3459	22.3752	21.4845	21.7419	22.4994	22.2813	22.5107	22.8163	21.0992	20.8205	22.4813	21.1619	+			RPL27	4	4	4	36	36	36	15.798	0	25.781	589270000	33	0.00430447	2.36608	0.0086875	-0.683549		0.02273	1.6434	0.105255	-0.98993		0.456399	0.340655	0.603415	-0.306381		P61353;K7ELC7;K7EQQ9;K7ERY7	P61353;K7ELC7
19.3191	19.282	18.981	19.971	19.2357	18.9093	17.915	18.1773	NaN	NaN	NaN	16.5996	17.958	NaN	18.4439	17.7396	18.8168	NaN	+	+		HSPD1	5	5	5	10.3	10.3	10.3	61.054	0	31.403	188190000	20	0.00221315	2.65499	0.00520755	-2.28613		0.00616893	2.20979	0.0435862	-1.77371		0.497658	0.303069	0.642819	0.512423		P10809;E7ESH4	P10809
21.2308	21.4789	20.7664	21.7294	20.3896	19.3791	20.1398	20.397	18.4921	19.4508	18.9377	20.3168	19.2218	19.5109	19.1982	19.4724	19.5718	19.3965	+	+		NCL	16	16	16	26.1	26.1	26.1	76.613	0	175.07	780020000	65	0.0298277	1.52538	0.0402069	-1.20666		0.00243265	2.61392	0.0267368	-1.43376		0.505617	0.296178	0.651655	-0.227091		P19338;H7BY16;C9JYW2;C9JLB1;C9J1H7;C9JWL1	P19338;H7BY16
19.5334	20.9748	20.2137	20.3286	20.5075	20.3192	18.5492	NaN	NaN	18.805	18.5297	19.8534	NaN	NaN	18.769	NaN	19.0522	NaN	+	+		FXR1	4	4	4	6.9	6.9	6.9	68.326	0	26.536	305350000	22	0.00864391	2.06329	0.0169315	-2.51146		0.000604282	3.21876	0.0155556	-3.16076		0.517103	0.286423	0.660016	-0.649303		B4DXZ6;P51114;E7EU85;E9PFF5;P51116;C9JAJ4;R9WNI0;A8MQB8;G3V0J0;Q06787	B4DXZ6;P51114;E7EU85;E9PFF5;P51116
17.659	NaN	NaN	19.6926	NaN	19.2885	NaN	17.2836	NaN	NaN	NaN	NaN	NaN	NaN	17.1586	NaN	NaN	NaN	+	+		SAFB2	7	3	3	11.6	3.6	3.6	107.47	0	20.441	74019000	5	0.0128133	1.89234	0.0210575	-1.93548		0.00723369	2.14064	0.0424706	-2.24565		0.517715	0.285909	0.658224	-0.310172		Q14151;K7EQU4;K7ERX3	Q14151
21.1544	21.2684	NaN	21.339	21.5203	19.977	20.5102	20.2908	NaN	NaN	20.3403	NaN	NaN	NaN	NaN	20.6515	NaN	19.2254		+		NPM1	2	2	2	10.2	10.2	10.2	32.575	0	17.155	214990000	12	0.0507621	1.29446	0.0608056	-2.21704		0.006409	2.19321	0.0424516	-2.99711		0.51953	0.284389	0.658108	-0.780068		P06748;E5RI98	P06748;E5RI98
21.9849	21.9393	21.7884	22.3115	22.2343	21.4949	20.5919	20.7928	20.4939	20.627	21.5743	21.4327	20.8451	20.3976	20.8369	21.2256	21.7888	21.5493	+	+		SRSF1	4	4	4	16.6	16.6	16.6	28.329	0	39.46	722640000	48	0.000966496	3.0148	0.00348718	-1.04013		0.00561979	2.25028	0.0431111	-0.851672		0.520426	0.283641	0.656858	0.188454		J3KTL2;Q07955;J3KSR8;J3QQV5;J3KSW7	J3KTL2;Q07955;J3KSR8
22.6535	23.9969	21.8527	21.8543	24.0013	24.1044	20.1566	19.5693	17.7749	17.5099	21.3916	20.8283	19.9898	NaN	20.6886	20.2067	21.9414	21.5152	+	+		TPM3	21	4	2	54.7	12.3	9.1	33.222	0	46.348	1422600000	44	0.00116105	2.93515	0.00336364	-3.53874		0.00837414	2.07706	0.0436842	-2.91807		0.552632	0.257564	0.681746	0.620672		J3KN67;A0A2R2Y2Q3;A0A494C0P6;P06753;A0A494C034;H0YLS7;D6RGJ6;A0A087WTJ7;A0A2R8Y6A3	J3KN67;A0A2R2Y2Q3;A0A494C0P6;P06753
18.1645	18.5962	17.7892	18.0959	NaN	NaN	16.0307	17.6387	16.5275	18.1146	NaN	16.1837	NaN	17.7771	NaN	16.0635	18.143	17.3804	+			KDM2A	5	5	5	5.1	5.1	5.1	130.66	0	31.84	157750000	23	0.023326	1.63216	0.0321495	-1.5514		0.027477	1.56103	0.126792	-1.14332		0.573084	0.241782	0.686773	0.408079		I3VM54;Q9Y2K7	I3VM54;Q9Y2K7
25.0041	25.0843	24.9407	24.952	24.8597	25.2761	24.2848	24.4369	23.8493	23.8717	24.1196	24.4735	22.6789	23.3171	24.3866	24.3172	24.7079	24.7088	+			HIST1H1B	8	6	6	29.2	22.1	22.1	22.58	0	53.92	4349300000	67	5.28e-05	4.27754	0.00213333	-0.846872		0.0158559	1.79981	0.0759149	-1.00006		0.67735	0.169187	0.752026	-0.153193		P16401	P16401
21.3394	21.7711	22.4379	22.3294	21.6933	21.7909	21.505	21.8081	21.016	21.1489	20.9783	22.0357	21.1531	21.0941	21.8244	21.6823	21.4394	20.7169				RPL14	4	4	4	33.9	33.9	33.9	14.558	0	29.813	347280000	25	0.0813411	1.08969	0.098454	-0.478334		0.0363212	1.43984	0.131118	-0.575326		0.701303	0.154094	0.774275	-0.0969915		E7EPB3;P50914	E7EPB3;P50914
21.3533	20.2323	21.2886	21.5277	20.8888	20.1836	19.7124	20.3883	20.6634	19.7566	18.1824	20.707	20.1044	19.3073	20.2407	20.4663	19.209	19.0966		+		PARP1	14	14	14	17.7	17.7	17.7	113.08	0	116.16	1277300000	97	0.0502181	1.29914	0.0602517	-1.0107		0.00634629	2.19748	0.0432	-1.17498		0.726862	0.138548	0.80013	-0.164281		P09874;Q5VX84;Q5VX85	P09874
27.0321	26.8184	26.7158	27.1117	26.0448	26.3372	25.7289	26.3088	25.5924	25.9772	26.0078	26.4333	26.39	26.632	25.8011	25.997	26.144	25.5048	+			RPS26	4	4	4	37.4	37.4	37.4	13.015	0	43.462	7587200000	58	0.0108123	1.96608	0.0187848	-0.668584		0.0296149	1.52849	0.125404	-0.598493		0.747312	0.126498	0.815333	0.0700909		P62854;Q5JNZ5	P62854;Q5JNZ5
19.6636	18.7902	NaN	19.0055	18.9257	15.7933	16.8697	17.2117	15.2322	14.6866	17.0069	17.2626	16.6976	16.0742	17.0343	16.6465	17.2855	15.4881				SVIL	12	12	12	7.2	7.2	7.2	213.63	0	94.448	368020000	48	0.0425216	1.37139	0.0538647	-1.78468		0.0362836	1.44029	0.132657	-1.62525		0.770004	0.113507	0.827698	0.159428		A0A6I8PIX7;O95425;A0A0J9YWY6;A0A6I8PL75	A0A6I8PIX7;O95425;A0A0J9YWY6
22.2673	21.9099	22.0638	22.4116	22.2219	22.1297	21.6314	21.8888	20.4936	20.8852	21.6329	21.3726	21.2243	21.5606	21.3549	21.2073	21.908	21.0555	+	+		RBM39	10	10	10	23.2	23.2	23.2	59.379	0	153.8	1480900000	82	0.00380698	2.41942	0.00806667	-0.84996		0.000288124	3.54042	0.014	-0.782265		0.791495	0.101552	0.840087	0.0676943		Q14498;H0Y4X3;A0A0U1RQH7;G3XAC6;A0A0U1RQW2;Q5QP23;A0A087X122;Q5QP22	Q14498;H0Y4X3;A0A0U1RQH7;G3XAC6
18.4494	18.7005	17.0502	19.2477	18.0326	NaN	15.3914	16.2372	19.3428	18.4507	15.836	16.4434	17.5987	NaN	16.5571	17.8011	NaN	NaN		+		RAB11FIP5	6	6	6	8.2	8.2	8.2	138.41	0	48.708	188480000	21	0.107544	0.968412	0.13086	-1.26366		0.00958253	2.01852	0.0503415	-1.45466		0.797225	0.0984192	0.8416	-0.191004		A0A1B0GTL5;Q9BXF6	A0A1B0GTL5;Q9BXF6
NaN	NaN	NaN	19.9357	NaN	19.8745	17.7902	NaN	NaN	NaN	NaN	NaN	18.6051	NaN	NaN	NaN	NaN	NaN	+			SEC13	4	4	4	16.8	16.8	16.8	35.54	0	22.761	33664000	4	0.0309942	1.50872	0.0411525	-2.10886		0.0430011	1.36652	0.147622	-1.94785		0.799745	0.0970485	0.841423	0.161009		P55735;A8MXL6;E7ERC8	P55735;A8MXL6
19.7929	18.8209	18.233	18.2855	NaN	NaN	NaN	17.7478	NaN	16.4289	16.605	16.7867	NaN	NaN	NaN	16.9138	NaN	NaN	+	+		CDK11A	5	5	5	7.1	7.1	7.1	86.823	0	29.462	105740000	13	0.00942367	2.02578	0.0173158	-1.90864		0.00326317	2.48636	0.032	-2.0372		0.803927	0.0947836	0.838675	-0.12856		Q5QPR4;A0A0D9SEI3;Q5QPR3;A0A0D9SER5;A0A0D9SEN2;Q9UQ88;P21127	Q5QPR4;A0A0D9SEI3;Q5QPR3;A0A0D9SER5;A0A0D9SEN2;Q9UQ88;P21127
21.9632	21.8227	22.0305	21.7978	21.697	21.6912	21.1693	21.3801	21.6782	21.5539	21.2079	21.2138	21.4473	21.2777	21.6739	21.6588	20.9978	21.3469	+	+		IGHG2	1	1	1	2.3	2.3	2.3	43.805	0	13.346	779940000	15	0.00106221	2.97379	0.00331707	-0.46653		0.00436375	2.36014	0.0358261	-0.433329		0.810174	0.0914215	0.838145	0.0332015		A0A286YEY4;P01859	A0A286YEY4;P01859
27.9235	27.8773	28.0706	27.9707	27.886	28.1614	27.6398	27.6974	27.1673	27.0847	27.3246	27.2274	27.2814	27.1801	27.5841	27.052	27.5598	27.6872	+	+		RPL27A	8	8	8	45.3	45.3	45.3	16.561	0	99.279	25962000000	192	0.000263045	3.57997	0.00242857	-0.624761		0.000406827	3.39059	0.0131429	-0.590857		0.822314	0.0849623	0.842262	0.0339038		P46776;E9PLL6;E9PJD9;E9PLX7;H0YF34	P46776;E9PLL6;E9PJD9
NaN	17.7728	NaN	17.9165	NaN	NaN	NaN	NaN	17.4539	NaN	NaN	NaN	NaN	NaN	16.4468	NaN	17.4755	NaN	+			CPSF2	2	2	2	3.6	3.6	3.6	88.486	0	14.407	39665000	5	0.00906275	2.04274	0.0174054	-1.23975		0.0430447	1.36608	0.14592	-1.17179		0.902993	0.0443158	0.922592	0.0679528		Q9P2I0	Q9P2I0
24.0437	24.2066	24.641	24.6475	24.4	24.4744	23.7339	23.6348	23.5347	23.59	23.8598	23.7176	23.4452	23.801	24.0734	23.9369	23.6516	23.2587	+	+		MYH14	14	2	2	5.8	1	1	227.87	0	12.045	30723000000	153	5.83e-05	4.23456	0.002	-0.723713		0.00122383	2.91228	0.0196923	-0.707713		0.907053	0.0423671	0.924398	0.0159992		Q7Z406;M0QY43	Q7Z406;M0QY43
19.1163	18.2663	NaN	NaN	NaN	NaN	NaN	NaN	NaN	NaN	NaN	NaN	NaN	NaN	NaN	NaN	NaN	NaN	+			DBN1	2	2	2	4.2	4.2	4.2	71.428	0	56.233	23857000	2	0.0265662	1.57567	0.0369558	-1.36433		0.0343819	1.46367	0.134516	-1.26022		#VALUE!	NaN	1	0		Q16643;D6RFI1;D6R9W4;D6R9Q9	Q16643;D6RFI1;D6R9W4;D6R9Q9
25.7099	26.12	26.5688	26.2753	26.1348	26.2794	25.5921	25.2544	25.7022	25.7739	25.3786	25.8521	26.0246	25.9276	25.9222	26.044	25.6778	25.255	+			RPS5	13	13	13	46.5	46.5	46.5	22.391	0	283.7	11290000000	233	0.00275353	2.56011	0.00603636	-0.589158		0.051074	1.2918	0.16385	-0.372822		0.194259	0.711618	0.355404	0.216336		M0R0F0;M0R0R2;P46782;M0QZN2	M0R0F0;M0R0R2;P46782;M0QZN2
19.5991	20.3357	20.6693	19.8047	19.4426	NaN	NaN	18.3375	NaN	NaN	NaN	17.6308	19.2631	NaN	NaN	19.1491	NaN	NaN	+			RBM14	6	6	6	13	13	13	69.491	0	47.591	164640000	16	0.01086	1.96417	0.01855	-3.14431		0.051492	1.28826	0.163358	-2.11624		0.371101	0.430508	0.528661	1.02808		Q96PK6;A0A0A6YYI9;F8WDX3;A0A0A0MSL8;B8ZZ74	Q96PK6
23.5896	22.4906	22.6976	21.4022	22.5892	22.5399	21.4096	21.4562	20.3182	NaN	20.4082	19.9271	21.5214	21.3831	22.0825	20.7891	22.5381	21.9697	+			TPM1	11	7	3	43.7	31.8	13.9	28.524	0	68.466	1008700000	53	0.0154572	1.81087	0.0233617	-2.68841		0.0515229	1.288	0.161463	-0.837567		0.0700551	1.15456	0.213854	1.85085		F5H7S3;H7BYY1;B7Z596;H0YKJ4;H0YK48;A0A494BZZ2;H0YL42;H0YN06	F5H7S3;H7BYY1;B7Z596;H0YKJ4;H0YK48;A0A494BZZ2
23.8066	24.2312	23.2574	23.1983	22.8081	23.0936	21.9787	22.7031	21.8805	21.7453	21.8552	21.4327	23.1596	22.2255	21.798	21.984	23.3731	23.1692	+			CAPZA1	9	9	8	50.7	50.7	47.2	32.922	0	179.92	1789300000	54	0.000321596	3.49269	0.00245161	-1.46663		0.0518358	1.28537	0.161253	-0.780961		0.0650594	1.18669	0.20643	0.685673		P52907;A0A0D9SET8	P52907
23.5628	23.6802	23.063	23.2067	23.1106	23.2564	22.3394	22.6122	21.4278	21.2514	22.633	22.5549	23.0209	22.8946	23.0763	22.9462	23.3184	23.0784	+		+	SPTBN1	98	98	98	53.5	53.5	53.5	274.61	0	323.31	20676000000	920	0.00166418	2.7788	0.00391837	-1.17684		0.055625	1.25473	0.173333	-0.257495		0.00583996	2.23359	0.0353103	0.91934		Q01082;A0A087WUZ3;F8W6C1;O15020;A4QPE4;P11277;M0QZQ3;C9JY79;Q9H254	Q01082;A0A087WUZ3
21.8084	21.4727	21.2728	21.3255	21.6433	21.3114	20.7183	20.5042	20.5566	19.9727	20.6389	20.8716	NaN	20.6457	21.0018	21.0558	20.8594	NaN	+			RPL13A	2	2	2	10.8	10.8	10.8	23.577	0	18.39	313020000	18	0.000121885	3.91405	0.00209524	-0.928636		0.0556609	1.25445	0.171529	-2.10194		0.256626	0.5907	0.41134	-1.17331		P40429;M0QZU1;A0A096LPE0;Q8J015;M0QYS1;Q6NVV1	P40429;M0QZU1;A0A096LPE0;Q8J015;M0QYS1;Q6NVV1
19.3581	19.5775	20.8616	20.7812	19.012	NaN	20.4592	20.9722	20.1663	20.8438	17.9536	20.3661	21.1516	20.6387	21.2461	21.6604	20.8199	19.7699				XRCC6	11	11	11	21.7	21.7	21.7	69.842	0	78.706	843600000	76	0.343209	0.464441	0.382192	0.807557		0.0565562	1.24752	0.172233	1.56179		0.180477	0.743578	0.34853	0.754228		P12956;B1AHC9	P12956;B1AHC9
19.3116	19.4881	18.6481	19.3092	18.4803	19.5445	NaN	17.5137	18.9616	18.851	18.508	18.1337	19.2359	18.0658	NaN	17.0904	15.6402	19.5409				SAFB	8	8	4	14.3	14.3	5.9	102.64	0	52.752	246600000	29	0.0660754	1.17996	0.0824052	-1.29938		0.0569141	1.24478	0.170851	-1.35168		0.952181	0.0212804	0.952946	-0.0523019		Q15424;K7ES42;K7EII0	Q15424
21.0072	20.6825	20.164	21.427	20.0593	19.0924	19.3733	17.8363	19.7184	20.3426	17.6072	18.8722	19.9096	18.2305	19.1942	20.0614	19.674	19.7611	+			NUFIP2	7	7	7	11.9	11.9	11.9	76.12	0	48.99	466250000	56	0.0255394	1.59279	0.0353153	-1.44709		0.0572361	1.24233	0.169818	-0.933612		0.344648	0.462624	0.506019	0.513478		Q7Z417	Q7Z417
22.638	23.2807	22.6939	23.5147	22.839	22.7508	21.3518	21.4637	21.7289	22.4961	21.2373	22.2175	22.1248	20.9128	21.9206	23.0739	22.5434	22.7445	+			CAPZB	9	9	2	31.6	31.6	5.6	33.781	0	104.76	1782300000	80	0.000774319	3.11108	0.00335135	-1.20361		0.0592639	1.22721	0.174562	-0.732833		0.236646	0.6259	0.397258	0.470779		B1AK88;B1AK87;A0A6I8PRV6	B1AK88;B1AK87
21.0867	20.0951	NaN	19.7044	19.9466	NaN	NaN	18.0534	NaN	NaN	NaN	NaN	NaN	NaN	NaN	NaN	19.694	19.5818	+			LUC7L	7	3	3	23.7	11.1	11.1	43.727	0	41.061	128100000	8	0.000848106	3.07155	0.00326316	-3.21761		0.0629086	1.20129	0.183467	-1.84354		0.140932	0.850989	0.303846	1.37407		Q9NQ29;A8MYV2;B8ZZ10;B8ZZ09;F8WBC1;F2Z322	Q9NQ29;A8MYV2;B8ZZ10
27.3026	27.3564	27.8199	27.7216	27.8956	26.4512	27.015	27.1339	26.9495	26.0078	26.9015	26.7831	26.8163	26.8359	27.2062	27.0904	27.1046	26.3566				RPS14	9	9	9	41.1	41.1	41.1	16.273	0	91.756	10495000000	130	0.0453722	1.34321	0.0558248	-0.626084		0.0651388	1.18616	0.189495	-0.522861		0.630236	0.200497	0.719372	0.103223		P62263;A0A2R8Y811;E5RH77	P62263;A0A2R8Y811;E5RH77
22.4693	22.5808	22.5999	22.9417	22.8212	21.8647	22.3588	22.4003	22.9356	22.709	22.5536	22.5583	23.7408	23.1394	22.9874	23.3736	22.6677	22.3875				HSPA8	19	19	16	34.1	34.1	30.7	70.897	0	210.65	4304500000	215	0.826345	0.0828385	0.855312	0.0396919		0.0725287	1.13949	0.210739	0.503149		0.0578123	1.23798	0.191467	0.463457		P11142;E9PKE3;E9PN89;E9PNE6;A8K7Q2;E9PLF4;P54652;E9PQQ4;E9PQK7;E9PK54;E9PI65;E9PPY6;E9PN25;E9PM13;E9PS65;P0DMV8;P0DMV9;P34931;Q53FA3;A0A0G2JIW1;V9GZ37	P11142;E9PKE3;E9PN89;E9PNE6
24.0122	24.0649	24.4887	24.245	23.6099	24.4779	23.5345	23.6178	20.0315	23.3485	23.7228	23.8053	23.3679	23.8962	24.0546	24.0637	23.8802	23.3496				RPL8	10	10	10	37.7	37.7	37.7	28.024	0	74.959	2668600000	73	0.0932288	1.03045	0.113485	-1.13969		0.0726842	1.13856	0.208903	-0.38108		0.244777	0.611229	0.401093	0.758614		P62917;E9PKZ0;G3V1A1;E9PKU4;E9PP36	P62917;E9PKZ0;G3V1A1;E9PKU4;E9PP36
23.122	23.4942	22.6303	23.2065	23.0093	22.7038	21.6129	22.1994	21.5699	21.1926	22.3082	22.5062	22.6379	22.3664	22.7379	22.8321	23.0343	22.636	+		+	MYO1C	36	36	35	40.9	40.9	40.2	118.99	0	323.31	6521800000	332	0.001036	2.98464	0.0034	-1.12947		0.0737378	1.13231	0.210255	-0.320212		0.00533077	2.27321	0.03632	0.809254		F5H6E2;O00159;I3L501;I3L3Y6;I3L3F5	F5H6E2;O00159
21.6333	21.5307	18.6514	19.7445	21.6731	20.6497	NaN	18.9328	17.2058	17.8498	18.4206	18.8784	NaN	19.6898	19.532	19.4197	20.2201	19.9651	+			LIMA1	18	18	18	29.2	29.2	29.2	85.225	0	146.43	979270000	80	0.00372306	2.4291	0.00834483	-2.91547		0.0763695	1.11708	0.214947	-1.18094		0.0273558	1.56295	0.107	1.73453		Q9UHB6;F8VRN8;F8VQE1;F8VS07;F8VTU2;F8VVQ7	Q9UHB6;F8VRN8;F8VQE1
20.7193	20.7334	20.5001	20.3478	20.5213	NaN	19.5327	20.8265	NaN	NaN	21.0542	19.815	19.675	NaN	19.703	NaN	NaN	19.8999				SRSF7	2	2	2	19	19	19	15.763	0	15.035	129430000	14	0.287512	0.541344	0.331695	-1.28288		0.0770566	1.11319	0.21425	-1.68518		0.751801	0.123897	0.815656	-0.4023		A0A0B4J1Z1;C9JAB2;Q16629;A0A087X2D0;P84103	A0A0B4J1Z1;C9JAB2;Q16629;A0A087X2D0;P84103
22.1129	22.7176	22.1547	22.5909	22.4745	21.7471	21.9559	21.5009	21.8841	22.3253	21.7285	22.0889	22.3577	22.6751	22.4017	23.1105	23.0721	22.5307			+	ENO1	11	11	11	35.3	35.3	35.3	47.168	0	200.98	2143100000	125	0.0671738	1.1728	0.0831688	-0.385698		0.0779292	1.1083	0.214598	0.391688		0.00139968	2.85397	0.0176	0.777386		P06733;A0A2R8Y6G6;K7EM90;A0A2R8Y879;A0A2R8YEM5;F5H0C8;E5RGZ4;K7EKN2;K7EPM1;A0A2R8Y798;A0A2R8Y6I8;E5RI09;F5H1C3;A0A2R8YEG5;K7ERS8;P13929;P09104;E5RG95	P06733;A0A2R8Y6G6
23.3299	24.7005	24.6668	24.3312	24.412	24.9463	24.3886	24.7301	24.4928	24.476	24.6046	25.179	25.3892	24.7408	25.0904	25.1873	24.9449	24.284				RPS13	6	6	6	39.1	39.1	39.1	17.222	0	76.734	4491700000	114	0.36304	0.440045	0.40571	0.247388		0.0825753	1.08315	0.226041	0.541655		0.166585	0.778363	0.341078	0.294267		P62277;J3KMX5;E9PS50	P62277;J3KMX5;E9PS50
20.8443	20.8945	20.376	20.4199	19.9673	19.3498	19.071	20.0793	19.8879	19.9376	19.7221	19.6717	19.9406	19.8507	19.9421	20.1495	19.2815	19.5819				PKP2	13	13	13	18.7	18.7	18.7	97.414	0	172.05	977450000	73	0.0629941	1.2007	0.0791467	-0.580396		0.0827999	1.08197	0.224566	-0.51758		0.750551	0.12462	0.816703	0.0628166		Q99959;A0A087WXY2	Q99959
19.9998	19.5286	20.221	19.5906	NaN	19.8291	NaN	NaN	NaN	NaN	18.681	NaN	20.0362	NaN	NaN	19.308	NaN	18.6256	+			CFAP53	1	1	1	2.7	2.7	2.7	61.834	0.0023529	7.0441	175120000	9	0.00176133	2.75416	0.00424	-3.31006		0.0842403	1.07448	0.22708	-1.64225		0.146768	0.83337	0.315725	1.66782		Q96M91	Q96M91
23.2457	24.3796	24.4069	24.2245	24.9419	23.858	22.4159	23.0476	22.7641	22.6584	23.9195	23.1118	23.4975	24.1698	23.4736	23.2754	23.0836	24.1401	+			H1F0	5	5	5	23.7	23.7	23.7	20.863	0	36.296	1269400000	63	0.00379306	2.42101	0.00820339	-1.18991		0.0851158	1.06999	0.228	-0.569449		0.0524856	1.27996	0.178817	0.620462		P07305	P07305
NaN	23.0223	NaN	23.0281	NaN	NaN	NaN	22.8208	NaN	22.5633	NaN	23.0474	NaN	22.7397	23.0779	22.7828	22.8818	23.0126				C1QA	1	1	1	3.2	3.2	3.2	23.351	0	10.406	864750000	10	0.935221	0.0290856	0.946434	0.162942		0.0896706	1.04735	0.239137	2.78993		0.162866	0.788169	0.33741	2.62699		X6RLJ0;P02745	X6RLJ0;P02745
28.1976	27.2498	28.4377	28.4834	27.4778	28.346	27.1642	27.9575	27.3647	27.1991	27.3489	26.5865	27.7988	27.7208	27.0038	27.5368	27.3493	27.9231	+			RPL36A	9	9	2	35.9	35.9	7	16.378	0	103.56	27675000000	200	0.0222218	1.65322	0.0308571	-0.761908		0.0933835	1.02973	0.246563	-0.476651		0.236645	0.625903	0.399458	0.285257		J3KQN4;P83881;H0Y5B4;H7BZ11;R4GN19;H7BY91;H0Y3V9	J3KQN4;P83881;H0Y5B4;H7BZ11
21.4622	21.2011	21.1106	21.0007	NaN	NaN	21.2096	21.1901	20.7034	21.0814	21.2051	21.3058	21.6868	21.5411	21.0879	21.4677	21.4279	21.291				SLC25A3	3	3	3	11.1	11.1	11.1	36.161	0	45.579	726480000	18	0.186884	0.728427	0.221	0.989375		0.0941608	1.02613	0.246885	1.29056		0.0328988	1.48282	0.129898	0.301189		F8VVM2;Q00325;F8VZL5;F8VWR4;F8VWQ0	F8VVM2;Q00325
22.5033	22.0364	21.9273	22.0787	20.8207	21.4837	21.0843	21.0314	20.9583	20.6665	21.5171	20.8685	21.5103	21.2179	21.6134	21.5286	21.0553	21.0664	+			ATAD3A	13	13	5	21.1	21.1	9.8	71.368	0	104.91	1783900000	125	0.0140104	1.85355	0.0216703	-0.787319		0.0957481	1.01887	0.249333	-0.476358		0.0713132	1.14683	0.212476	0.31096		Q9NVI7;Q5SV16	Q9NVI7
NaN	NaN	NaN	NaN	NaN	NaN	NaN	NaN	NaN	NaN	NaN	NaN	18.2241	18.4172	NaN	NaN	NaN	NaN				DNAH6	1	1	1	0.4	0.4	0.4	475.98	0	7.1965	148970000	2	#VALUE!	NaN	1	0		0.0987507	1.00546	0.255321	0.835157		0.0116788	1.9326	0.0566	2.25513		Q9C0G6	Q9C0G6
17.462	NaN	NaN	NaN	18.6892	18.1491	15.5213	16.4641	15.7352	17.0657	16.846	17.3326	17.4893	16.6419	17.7787	16.3949	16.4397	15.6834	+			MYO1E	4	4	4	4.2	4.2	4.2	127.06	0	31.588	130190000	26	0.0350913	1.4548	0.045536	-1.03496		0.0999563	1.00019	0.256523	-0.791131		0.586673	0.231604	0.699355	0.24383		Q12965;H0YLE5;H0YNQ8;O00160	Q12965
26.6115	26.5396	26.0943	26.5808	26.5503	26.098	26.2113	26.2679	26.0883	26.0159	26.2075	26.2892	26.6381	26.509	26.7944	26.6435	26.6466	26.4555			+	RPS17	13	13	13	15.2	15.2	15.2	64.532	0	323.31	40441000000	373	0.059848	1.22295	0.0743356	-0.232391		0.100537	0.997674	0.255148	0.202107		5.68e-05	4.24561	0.006	0.434499		H3BNC9;P08708;H0YN88;A0A075B716;H0YN73;A0A0J9YYC4	H3BNC9;P08708;H0YN88;A0A075B716
21.1077	20.9476	21.1772	20.8204	21.0019	21.1284	20.2393	20.0679	20.7582	20.483	18.7966	21.0296	19.0392	NaN	20.9795	20.8102	20.6657	20.1202	+			TAF15	5	5	3	13	13	9.1	61.829	0	33.991	877820000	33	0.0329678	1.48191	0.043377	-0.801441		0.101025	0.995569	0.254128	-1.46293		0.464105	0.333384	0.610419	-0.661491		Q92804;A0A075B7D9;A0A075B7F4;A0A075B7C1	Q92804;A0A075B7D9
18.3373	NaN	NaN	NaN	NaN	NaN	15.3682	17.5599	NaN	NaN	NaN	NaN	NaN	NaN	NaN	NaN	NaN	NaN	+			ABCD3	2	2	2	3.9	3.9	3.9	75.421	0	15.795	22668000	3	0.0173936	1.75961	0.025102	-1.40242		0.101565	0.993255	0.253636	-0.863839		0.213083	0.671452	0.374905	0.53858		A0A3B3ITW3;P28288	A0A3B3ITW3;P28288
23.4713	23.1255	NaN	23.2526	NaN	NaN	22.962	22.9458	22.058	21.3713	22.9897	23.4035	24.1413	23.51	23.1805	22.1878	23.1037	21.0636				CALM2	2	2	2	46.2	46.2	46.2	7.372	0	108.06	647340000	30	0.124392	0.905207	0.148243	2.52285		0.102257	0.990306	0.253477	2.76563		0.662709	0.178677	0.738924	0.242776		F8WBR5;M0QZ52;G3V479;P0DP25;P0DP24;P0DP23;E7EMB3	F8WBR5;M0QZ52;G3V479;P0DP25;P0DP24;P0DP23;E7EMB3
NaN	19.8857	NaN	NaN	NaN	NaN	NaN	NaN	NaN	NaN	NaN	NaN	16.3616	NaN	NaN	NaN	NaN	16.8336	+			TES	2	2	2	9.9	9.9	9.9	21.878	0	11.914	9357700	3	0.00933663	2.02981	0.0174933	-2.24023		0.106872	0.971135	0.263	-1.28129		0.129938	0.886265	0.292852	0.958942		H7BYK1;Q9UGI8	H7BYK1;Q9UGI8
27.7032	27.8159	27.6815	27.7244	28.2708	27.6642	27.3227	27.3609	27.6324	27.6577	27.4407	27.6119	27.7401	27.6148	27.8576	27.5777	27.4394	27.3155	+			RPL23	7	7	7	62.1	62.1	62.1	14.865	0	128.98	34182000000	231	0.0214585	1.6684	0.0302353	-0.305628		0.107796	0.967397	0.263186	-0.21916		0.409015	0.388261	0.571913	0.0864684		P62829;J3KT29;J3KTJ3;C9JD32;B9ZVP7;J3QQT9	P62829;J3KT29;J3KTJ3;C9JD32
22.0865	20.8306	21.0876	22.5503	22.0707	22.0616	19.9456	19.8792	21.0137	20.6913	21.3336	21.8161	NaN	20.9066	20.5747	21.1407	21.6212	20.7998	+			RBMX	7	7	7	19.7	19.7	19.7	42.331	0	69.578	1162000000	61	0.036735	1.43492	0.0472381	-1.00128		0.114099	0.942718	0.277439	-1.71199		0.493906	0.306356	0.642032	-0.710714		P38159;Q96E39;H0Y6E7;H3BT71;H3BR27;H3BUY5;A0A1B0GUK8;O75526;H3BNC1;Q8N7X1	P38159;Q96E39;H0Y6E7;H3BT71
20.7245	NaN	21.3125	20.8752	20.7531	NaN	19.9788	22.0552	21.116	19.8219	21.4401	21.7602	NaN	NaN	20.1487	19.8639	NaN	20.2829				HIST1H1E	11	3	3	34.2	11.4	11.4	21.865	0	21.612	237670000	17	0.206507	0.685065	0.241942	0.980787		0.114832	0.939937	0.277217	-1.88833		0.0149448	1.82551	0.0693636	-2.86911		P10412	P10412
18.8806	21.02	21.6804	21.4945	18.8848	NaN	20.613	20.1734	18.5857	20.5968	18.6303	21.4093	21.7092	21.3882	20.9974	20.6332	21.5773	20.9772				HNRNPH1	6	6	6	20.9	20.9	20.9	49.229	0	114.79	584120000	49	0.764098	0.116851	0.802917	0.302522		0.114914	0.939628	0.275	1.51485		0.0355026	1.44974	0.138667	1.21233		P31943;E9PCY7;G8JLB6;H0YB39;P55795;D6RIU0;D6RBM0;H0YBD7;H0YBG7;E5RGV0;D6RIH9;D6RJ04;D6RDU3;D6RIT2;E7EN40;D6RFM3;D6R9T0;D6RAM1;E7EQJ0;E5RGH4;P52597;D6RF17;H0YAQ2;D6RDL0;D6R9D3	P31943;E9PCY7;G8JLB6;H0YB39;P55795;D6RIU0;D6RBM0;H0YBD7;H0YBG7;E5RGV0
NaN	16.3023	NaN	NaN	NaN	NaN	NaN	19.9454	18.3181	NaN	NaN	NaN	NaN	NaN	NaN	NaN	NaN	NaN				HNRNPA0	3	3	3	15.4	15.4	15.4	30.84	0	22.219	18424000	4	0.874323	0.0583282	0.893491	0.129837		0.122149	0.913109	0.289026	-0.80119		0.265654	0.575683	0.418854	-0.931028		Q13151	Q13151
22.6397	22.5845	23.376	23.0156	23.4433	23.081	21.3021	21.6765	21.2938	21.7258	21.7758	21.7541	NaN	21.9964	22.505	22.2468	22.0927	22.6729	+			ARPC2	10	10	10	32	32	32	34.333	0	88.455	1956900000	120	8.72e-06	5.05971	0.000666667	-1.43534		0.122593	0.911533	0.287763	-1.73155		0.777533	0.109281	0.831612	-0.296208		O15144;C9JTV5;G5E9J0;H7C3F9;G5E9S7	O15144
23.4063	23.4038	22.6248	22.957	22.9585	22.6673	22.7149	23.0234	21.8274	21.3066	22.633	22.7689	22.7577	22.6407	22.7375	22.685	22.9685	22.7426				SPTAN1	97	97	1	48.5	48.5	0.7	284.54	0	323.31	18534000000	997	0.0676457	1.16976	0.0832258	-0.623893		0.122708	0.911127	0.285613	-0.24761		0.200639	0.697585	0.359829	0.376283		Q13813	Q13813
18.3556	19.4237	NaN	NaN	NaN	NaN	18.8662	18.5851	18.173	18.3154	18.0835	18.3676	18.8196	20.2798	19.6988	19.8449	17.7819	17.8908				EIF4A2	3	3	3	8.8	8.8	8.8	41.29	0	23.546	150030000	18	0.449276	0.347487	0.510848	0.340827		0.127897	0.893141	0.295033	0.995023		0.173619	0.760403	0.34709	0.654196		E7EQG2;P60842;Q14240;J3KSN7;J3QKZ9;J3QLN6;J3KS25;J3QR64;J3KTB5;J3QL43;J3KT12;J3KT04;J3KS93;E7EMV8;J3QS69	E7EQG2;P60842;Q14240;J3KSN7;J3QKZ9;J3QLN6;J3KS25;J3QR64;J3KTB5;J3QL43;J3KT12
20.639	NaN	NaN	NaN	NaN	NaN	NaN	18.2538	NaN	NaN	NaN	18.6362	NaN	NaN	NaN	NaN	NaN	NaN				CAPZB	9	2	2	33.2	5.4	5.4	31.35	0	13.604	39999000	3	0.223797	0.650145	0.259547	-1.44534		0.128337	0.891649	0.294413	-1.18758		0.773847	0.111345	0.829555	0.257765		P47756;B1AK85;A0A6I8PIN8	P47756;B1AK85
22.7904	23.1138	22.8892	22.9003	23.2833	22.051	22.3905	22.5778	22.7639	22.6342	22.9258	22.4701	21.656	21.2867	23.0566	22.9874	22.5175	22.1721				RPS2	9	9	9	31.7	31.7	31.7	31.324	0	88.952	2147100000	115	0.295078	0.530063	0.338933	-0.210961		0.130522	0.884315	0.297148	-0.55863		0.276628	0.558104	0.432369	-0.347669		P15880;H0YEN5;E9PQD7;E9PMM9;I3L404;E9PPT0;E9PM36;H3BNG3;H0YE27	P15880;H0YEN5;E9PQD7;E9PMM9
18.5038	18.4988	18.6743	18.6874	18.6474	18.3474	NaN	NaN	18.8057	NaN	18.5292	18.9195	18.118	NaN	NaN	19.0015	18.3972	18.268				CNTLN	1	1	1	0.6	0.6	0.6	161.57	0.0091324	6.6753	456510000	14	0.155555	0.808117	0.182218	-1.24274		0.13219	0.878803	0.299675	-0.646249		0.52097	0.283187	0.654947	0.596488		Q9NXG0	Q9NXG0
NaN	19.2959	NaN	NaN	NaN	NaN	NaN	17.8944	18.0328	NaN	NaN	NaN	NaN	NaN	NaN	18.8164	NaN	NaN				MRPS15	2	2	2	6.6	6.6	6.6	29.842	0	11.038	24257000	4	0.0894499	1.04842	0.109012	-1.50973		0.137811	0.860716	0.312806	-1.15816		0.686068	0.163633	0.757416	0.351565		P82914	P82914
NaN	16.8135	18.8676	17.6368	19.105	NaN	NaN	17.5164	NaN	NaN	NaN	16.7248	NaN	17.5823	17.6088	NaN	NaN	NaN	+			DHX15	3	3	3	4.9	4.9	4.9	90.932	0	20.376	80070000	13	0.0336938	1.47245	0.0438049	-1.55394		0.138078	0.859875	0.310912	-1.07108		0.368671	0.433361	0.529604	0.482859		O43143	O43143
20.9163	20.8587	21.5491	21.5217	21.1681	19.1632	21.5569	21.1203	21.875	21.6041	20.5966	21.724	21.8396	20.9031	21.63	22.1305	21.1687	21.3622				ATP5A1	13	13	13	29.5	29.5	29.5	59.75	0	110.86	1517600000	88	0.208063	0.681806	0.243208	0.549975		0.142953	0.844807	0.320476	0.642832		0.734952	0.133741	0.802662	0.0928567		P25705;K7EK77;K7ERX7;K7EQH4;K7EJP1;K7ENJ4;K7ESA0	P25705;K7EK77
22.677	21.743	22.0883	21.6365	NaN	21.6822	22.3388	21.8405	21.7735	22.9224	22.2528	22.8332	22.8341	22.8415	23.3716	21.6154	22.1997	22.0071				RPL30	4	4	4	48.2	48.2	48.2	12.656	0	52.164	554730000	31	0.185669	0.731261	0.220442	1.07219		0.145417	0.837384	0.325008	1.22359		0.655875	0.183179	0.735291	0.151395		E5RI99;P62888;A0A0B4J213;E5RJH3;A0A0C4DH44	E5RI99;P62888;A0A0B4J213;E5RJH3;A0A0C4DH44
NaN	19.9191	NaN	NaN	NaN	NaN	20.448	20.266	NaN	NaN	NaN	NaN	NaN	NaN	NaN	NaN	NaN	NaN				MYL1	2	2	2	8.2	8.2	8.2	21.145	0	11.792	44192000	3	0.806456	0.0934195	0.834449	-0.307777		0.147314	0.831756	0.327219	-1.11613		0.494892	0.30549	0.640806	-0.808352		P05976;P08590	P05976;P08590
20.7262	21.5609	21.7683	21.9842	22.0222	20.7727	20.4587	21.0439	21.5935	19.5924	20.7472	21.3437	20.1081	21.4991	21.2096	20.6939	21.1318	21.2387				HNRNPA3	10	10	10	37	37	37	39.594	0	103.13	827770000	54	0.10343	0.985355	0.126651	-0.675842		0.148189	0.829185	0.326946	-0.492222		0.617864	0.209107	0.711931	0.18362		P51991;H7C1J8	P51991
NaN	NaN	NaN	NaN	NaN	NaN	NaN	18.4113	NaN	18.1715	NaN	18.2245	18.4936	18.4262	NaN	NaN	NaN	NaN				G3BP2	1	1	1	2.7	2.7	2.7	54.12	0	7.2477	36772000	6	0.17969	0.745477	0.212283	-0.908704		0.151939	0.818332	0.333815	-1.17413		0.763324	0.117291	0.827187	-0.265427		Q9UN86	Q9UN86
26.3065	26.7331	26.3649	26.5882	25.9488	25.5567	25.3463	25.1721	25.3234	25.1829	25.2743	25.4962	25.9145	25.3353	25.7388	25.7796	26.5773	25.9059	+		+	RPL26	9	9	2	45.5	45.5	11.7	17.258	0	69.244	6759600000	112	0.000409129	3.38814	0.00230303	-0.950488		0.152112	0.817837	0.331603	-0.374457		0.00735428	2.13346	0.0377143	0.576032		P61254;J3QRI7;J3QQQ9;J3QQV1;J3QRC4;J3KSS0;J3KS10	P61254;J3QRI7;J3QQQ9;J3QQV1;J3QRC4
21.5502	NaN	21.8249	21.5777	22.6237	22.0131	NaN	22.173	NaN	NaN	21.071	21.3653	NaN	21.0092	NaN	NaN	21.3473	21.692				RPL26L1	9	2	2	45.5	11.7	11.7	17.256	0	11.612	230460000	15	0.141887	0.848056	0.167615	-2.33578		0.152975	0.815379	0.330818	-1.96388		0.819892	0.0862432	0.844671	0.371902		Q9UNX3;E5RIT6;E5RHH1	Q9UNX3;E5RIT6
20.0515	20.9886	21.017	20.6763	20.2967	20.1546	20.0226	20.7975	20.826	19.857	19.515	20.4102	19.8764	19.8711	20.8586	20.7136	19.8463	18.6741				DDX1	13	13	13	23.8	23.8	23.8	73.975	0	92.814	918150000	82	0.314844	0.501905	0.356745	-0.292743		0.155415	0.808506	0.334436	-0.557467		0.50788	0.294239	0.652172	-0.264724		A0A087X2G1;F1T0B3;Q92499	A0A087X2G1;F1T0B3;Q92499
NaN	NaN	NaN	NaN	NaN	NaN	NaN	NaN	NaN	NaN	NaN	NaN	22.0413	22.0445	20.3153	NaN	NaN	NaN				PKP1	9	9	9	16.7	16.7	16.7	82.86	0	124.88	457540000	15	#VALUE!	NaN	1	0		0.161748	0.79116	0.347403	1.99474		0.0416841	1.38003	0.152677	2.93111		Q13835	Q13835
19.3978	NaN	19.7752	NaN	NaN	20.1078	18.2522	18.6168	18.8613	NaN	NaN	19.1029	NaN	NaN	18.8836	18.7379	NaN	NaN				SHROOM3	1	1	1	0.5	0.5	0.5	208.05	0.0090703	6.6136	528440000	10	0.296589	0.527845	0.339699	-1.17279		0.167765	0.775299	0.357867	-1.24229		0.951408	0.021633	0.954846	-0.0694963		A0A2R8Y5P9;Q8TF72	A0A2R8Y5P9;Q8TF72
20.0522	20.1722	19.4478	20.1317	20.0415	19.9962	18.3825	20.0799	19.4728	18.9274	19.6178	19.367	19.6151	19.2947	19.8521	19.3208	20.2254	19.9357	+			MATR3	12	12	12	18.2	18.2	18.2	94.622	0	166.46	580560000	56	0.0298401	1.5252	0.0398632	-0.665706		0.179654	0.745562	0.383029	-0.266283		0.187715	0.7265	0.348962	0.399423		P43243;A8MXP9;A0A0R4J2E8;D6REM6;D6R991;D6R8Z5;B3KM87;H0Y8T4;A0A1B0GX04;D6RB45;D6REK4;D6RCM3;D6RBS2;D6R9F3;D6RBI2;D6RE02;D6RIA2;Q68E03;D6RAY2;D6RAM9;D6RBK5	P43243;A8MXP9;A0A0R4J2E8;D6REM6;D6R991
18.4976	18.8774	NaN	18.8568	NaN	NaN	17.8025	17.0392	17.8346	17.092	17.8485	17.991	NaN	NaN	17.8661	18.1969	18.2986	18.6813				WDR33	3	3	3	2.9	2.9	2.9	145.89	0	20.747	203620000	25	0.0427681	1.36888	0.0536418	-0.711688		0.186588	0.729116	0.396321	-0.705372		0.98933	0.00465875	0.988271	0.0063165		Q9C0J8;C9J8B4	Q9C0J8;C9J8B4
18.7493	17.558	NaN	NaN	NaN	NaN	17.9945	18.6866	17.5581	18.4115	17.1968	17.5705	17.7172	NaN	NaN	NaN	17.7159	NaN				FTSJ3	2	2	2	3.7	3.7	3.7	96.557	0	21.721	89556000	13	0.867945	0.0615077	0.888112	0.0852175		0.187641	0.726672	0.395623	-0.966297		0.0947	1.02365	0.256708	-1.05151		Q8IY81	Q8IY81
NaN	NaN	18.8783	NaN	NaN	NaN	17.3909	18.2401	16.7757	16.9165	17.9987	16.3673	18.4447	18.3999	18.3207	17.2522	16.8869	NaN				SYNCRIP	5	5	4	10.1	10.1	8.2	69.602	0	37.891	91298000	15	0.544422	0.264064	0.608379	0.371873		0.192972	0.714506	0.404173	0.825845		0.305624	0.514813	0.465773	0.453972		O60506;F6UXX1;B7Z645	O60506;F6UXX1;B7Z645
NaN	NaN	NaN	NaN	NaN	NaN	23.5275	23.994	NaN	NaN	NaN	NaN	NaN	23.3373	24.3255	NaN	23.1613	NaN				RPL38	1	1	1	61.9	61.9	61.9	2.559	0.0023256	6.8873	69801000	5	0.81474	0.0889812	0.843169	0.459667		0.193618	0.713055	0.4026	2.44324		0.453661	0.343269	0.602514	1.98357		J3KSP2;J3KT73;J3QL01;P63173	J3KSP2;J3KT73;J3QL01;P63173
20.8375	20.6455	NaN	19.6168	NaN	NaN	19.8784	20.8758	20.9762	20.3612	20.2762	20.4661	18.9077	20.179	19.8169	20.8628	20.3091	20.3262				NIFK	5	5	5	23.2	23.2	23.2	34.222	0	39.921	306860000	39	0.0771809	1.11249	0.094025	1.49698		0.196718	0.706157	0.407801	1.09161		0.228678	0.640775	0.391264	-0.405376		Q9BYG3;H7BZL0;C9J808;C9J6C5	Q9BYG3;H7BZL0;C9J808
23.6243	23.987	24.5237	23.6947	23.9914	24.8181	23.9725	23.9379	23.895	23.7856	23.4842	23.9405	23.4507	23.89	24.1238	23.6461	24.0202	23.7389				RPL18A	6	6	6	42.6	42.6	42.6	16.714	0	65.478	2346900000	76	0.219424	0.658716	0.256229	-0.270601		0.205114	0.688005	0.422366	-0.294881		0.851576	0.0697765	0.873923	-0.0242802		M0R3D6;M0R1A7;M0R117;Q02543;M0R0P7	M0R3D6;M0R1A7;M0R117;Q02543;M0R0P7
20.2715	21.2046	NaN	19.9978	NaN	NaN	19.6989	18.1028	NaN	20.7139	NaN	19.4213	20.5005	NaN	21.8987	20.8951	21.0243	20.1863				RPL12	4	4	4	37.6	37.6	37.6	17.818	0	69.865	170580000	15	0.568857	0.244997	0.63148	-0.672875		0.20733	0.683338	0.423916	1.36061		0.0977462	1.0099	0.25	2.03348		P30050	P30050
19.6637	20.1098	20.7698	NaN	NaN	NaN	18.6798	20.0755	19.3942	19.4647	18.9594	20.7287	18.9335	NaN	18.7884	NaN	NaN	NaN			+	CPSF6	4	4	4	11.9	11.9	11.9	52.269	0	25.61	148320000	14	0.24448	0.611756	0.282111	1.13203		0.208155	0.681614	0.422694	-1.49175		0.00621355	2.20666	0.0349677	-2.62378		F8WJN3;Q16630;F8W084;A0A3B3ISW1	F8WJN3;Q16630
26.3439	25.3273	26.2792	25.8906	24.1899	25.4998	25.8607	25.4377	25.4624	25.2928	24.9193	24.9705	27.4349	27.0217	25.657	25.874	26.0174	25.2758				RPS8	11	11	11	58.2	58.2	58.2	24.205	0	322.61	10228000000	134	0.473338	0.324829	0.536158	-0.264533		0.214131	0.669321	0.432855	0.625016		0.0368731	1.43329	0.142033	0.889549		P62241;Q5JR95	P62241;Q5JR95
16.2753	NaN	NaN	NaN	17.2885	NaN	NaN	NaN	NaN	NaN	16.3156	16.4526	16.9376	16.8054	16.4339	16.3941	15.9407	NaN				IGF2BP3	2	1	1	4.1	2.4	2.4	63.704	0	7.9412	25759000	12	0.0761833	1.11814	0.0931824	-1.12598		0.217032	0.663476	0.436795	-0.560942		0.224148	0.649465	0.385387	0.565036		O00425	O00425
NaN	NaN	NaN	NaN	19.7503	19.7211	NaN	NaN	NaN	NaN	18.2933	18.8778	NaN	NaN	NaN	NaN	NaN	NaN				FUS	4	2	2	9.3	7.6	7.6	53.496	0	13.127	33139000	4	0.28539	0.544562	0.330991	-1.02521		0.221588	0.654454	0.444952	-0.96182		0.934691	0.0293321	0.946728	0.0633949		H3BPE7;P35637	H3BPE7;P35637
29.5225	29.5408	29.3837	29.6702	29.507	29.4771	29.6853	29.5551	28.9447	28.5557	29.3538	29.3471	29.3979	29.4447	29.511	29.5117	29.5178	28.9222				RPL35	8	8	8	43.9	43.9	43.9	14.551	0	202.46	38386000000	179	0.145499	0.837139	0.172681	-0.276601		0.221778	0.654082	0.442243	-0.132667		0.478193	0.320397	0.628369	0.143933		P42766;F2Z388	P42766;F2Z388
NaN	NaN	NaN	NaN	NaN	NaN	NaN	NaN	NaN	NaN	NaN	NaN	22.5715	22.2229	NaN	NaN	NaN	NaN				SFN	4	4	3	9.3	9.3	5.2	27.774	0	28.348	178050000	12	#VALUE!	NaN	1	0		0.222844	0.652	0.440966	1.74086		0.0172604	1.76295	0.07152	3.48306		P31947	P31947
20.0841	20.3733	20.7702	20.5754	NaN	20.6807	19.8406	20.0238	19.7307	19.9715	20.4408	20.3432	19.9945	20.0621	20.1608	19.9481	NaN	NaN				HNRNPAB	1	1	1	5	5	5	30.302	0	7.7934	240250000	15	0.905203	0.0432542	0.923546	0.0641066		0.224057	0.649641	0.440053	-1.29866		0.147765	0.830428	0.311164	-1.36277		D6R9P3;D6RD18;D6RBZ0	D6R9P3;D6RD18;D6RBZ0
21.6039	22.1307	22.0529	21.6205	21.7071	20.7946	21.1378	21.7723	21.9384	21.871	20.7413	21.393	22.153	21.366	23.3269	23.0663	21.5943	21.4793				HSPA5	19	18	18	34.7	32.3	32.3	72.332	0	201.05	2148300000	133	0.534993	0.271652	0.604769	-0.175965		0.225623	0.646617	0.440265	0.512684		0.113042	0.946762	0.271892	0.688649		P11021	P11021
21.832	21.8239	21.3865	21.8572	22.0845	20.4547	20.6416	20.558	20.7613	20.8024	19.8055	21.051	21.0321	21.1313	21.4281	22.1728	20.5766	20.3868	+			NONO	12	11	11	31.4	29.7	29.7	54.231	0	154.05	938090000	76	0.00864231	2.06337	0.0171667	-0.969856		0.233062	0.632529	0.452921	-0.451869		0.129519	0.887667	0.2968	0.517987		Q15233;H7C367;C9IZL7;C9JYS8;C9J4X2	Q15233;H7C367;C9IZL7;C9JYS8
26.5623	27.1857	27.5994	27.5919	27.8812	27.766	26.8008	27.2281	26.8428	26.7158	26.7745	26.893	26.9599	27.2852	27.049	26.693	27.4556	27.3841	+			RPS27A	7	7	7	47.4	47.4	47.4	17.965	0	320.18	16666000000	170	0.0257436	1.58933	0.0355714	-0.55526		0.233438	0.631828	0.450745	-0.293314		0.0907925	1.04195	0.248716	0.261945		P62979;J3QTR3;A0A2R8Y422;P0CG48;F5H265;Q96C32;Q5PY61;J3QKN0;F5GXK7;F5H747;F5H388;B4DV12;F5H2Z3;F5GYU3;F5H6Q2;J3QS39;P62987;P0CG47;M0R2S1;M0R1M6;Q49A90;M0R1V7;F5GZ39;J3QSA3	P62979;J3QTR3;A0A2R8Y422
17.4587	18.0863	NaN	17.4588	17.1664	17.1453	16.992	16.7365	16.0507	14.9364	16.6443	16.7709	16.8571	16.9106	17.1156	16.3471	NaN	15.959	+			MYO5A	5	5	3	3.6	3.6	2.1	212.2	0	33.375	193410000	34	0.0158347	1.80039	0.0235368	-1.02089		0.233494	0.631724	0.44813	-0.462185		0.243391	0.613695	0.402939	0.558708		A0A087WY00;G3V394;F8WE88;F8W6H6;Q9Y4I1;E7ERV5;H0YM93;Q9UES5;O95317;H0YMK3;Q9NQX4	A0A087WY00;G3V394;F8WE88;F8W6H6;Q9Y4I1
26.6253	26.8348	27.2564	27.1455	26.8704	26.6572	26.415	26.7872	26.9665	26.9013	27.088	26.9201	27.2502	26.5295	27.3325	27.4648	27.2512	26.8949				RPS4X	17	17	17	57.4	57.4	57.4	29.597	0	283.2	38196000000	339	0.720659	0.14227	0.775795	-0.0519164		0.234111	0.630578	0.446168	0.222273		0.138126	0.859726	0.305619	0.274189		P62701;C9JEH7;P22090;Q8TD47	P62701
22.5693	22.4399	21.1057	21.6604	21.7872	20.3586	18.9882	20.2822	19.8726	19.4601	20.4499	20.4501	20.9746	21.1558	20.979	21.3016	21.666	21.1465	+		+	ABLIM1	18	18	18	28.6	28.6	28.6	81.104	0	199.09	2174300000	125	0.00194908	2.71017	0.00462745	-1.73636		0.234194	0.630425	0.443538	-0.449622		0.000665932	3.17657	0.0116364	1.28673		F8W8M4;A0A0A0MRL6;A0A3B3IS55;O14639;J3QSX6;A0A494C1G0;A0A494C1P1;H0Y7N6;F6XFR5	F8W8M4;A0A0A0MRL6;A0A3B3IS55;O14639;J3QSX6;A0A494C1G0;A0A494C1P1
19.148	19.1187	18.4837	19.7128	18.9422	18.7898	18.042	18.8684	19.2537	19.2808	18.7709	19.0162	17.1353	18.2687	19.5003	19.4322	19.0653	17.3663				DHX9	10	10	10	10.3	10.3	10.3	140.96	0	99.896	545780000	62	0.536273	0.270614	0.604184	-0.160523		0.2387	0.622148	0.451567	-0.571163		0.395358	0.403009	0.560511	-0.41064		Q08211	Q08211
20.466	19.2263	20.6877	19.3005	18.7436	20.2213	16.8821	18.9019	17.2588	17.7208	16.4111	19.116	18.8618	17.2143	20.1946	19.709	20.1909	18.0618	+			ACTN4	14	14	14	19.5	19.5	19.5	104.85	0	132.86	651890000	63	0.00381979	2.41796	0.00793443	-2.05913		0.242692	0.614945	0.458456	-0.735516		0.0758176	1.12023	0.217864	1.32362		O43707;P12814;H9KV75;F5GXS2;H7C144;P35609;A0A494C1A0;Q08043;A0A087WSZ2;G3V2W4;F6THM6;H7C5W8;H0YJW3;G3V2N5;A0A494C166;H0YJ11;K7EJH8;A0A494C033;G3V2X9;G3V5M4;A0A494C060;G3V2E8	O43707;P12814;H9KV75;F5GXS2
23.1982	21.9015	23.0278	22.5832	23.2754	23.0764	21.5003	20.8527	21.935	19.7749	22.5968	22.4864	22.4325	22.5694	22.8232	22.5426	21.7909	22.9186	+			ACTR2	7	7	7	20.3	20.3	20.3	44.76	0	78.516	1382300000	61	0.0219442	1.65868	0.0303462	-1.31938		0.244547	0.611637	0.458792	-0.330879		0.0604658	1.21849	0.195377	0.988502		P61160;F5H6T1;A0A1B0GWD0;A0A1B0GWH0	P61160;F5H6T1
23.4731	22.8486	23.8448	23.8846	23.453	23.2509	23.2088	23.6299	23.2162	22.9247	23.5932	23.7422	23.0412	22.4874	23.7631	23.44	23.3042	22.942				HNRNPA2B1	14	13	13	42.5	42.5	42.5	37.429	0	155.69	3936600000	164	0.726681	0.138656	0.78101	-0.0733404		0.244763	0.611254	0.45635	-0.296166		0.339308	0.469406	0.500112	-0.222826		P22626;A0A087WUI2	P22626;A0A087WUI2
21.2007	21.7153	21.256	21.2628	20.7515	20.4376	20.0515	20.661	20.5785	19.8209	21.1925	20.6017	21.105	19.4711	21.7242	20.9697	20.8623	19.1694				PABPC1	16	16	10	25.5	25.5	14.6	70.67	0	124.49	1234100000	92	0.0444631	1.352	0.0551176	-0.619634		0.245054	0.610738	0.454062	-0.553698		0.88768	0.0517438	0.907753	0.0659355		P11940;A0A087WTT1;E7EQV3;E7ERJ7;H0YAR2;H0YAP2;Q9H361;H0YB86;H0YBN4;E5RJB9;E5RGH3;E5RH24;Q4VXU2;A0A6I8PLA1;A0A6I8PS38;H0YEQ8;H0YCC8;H0YC10;H0YB75;E5RHG7;H0YAS7;Q96DU9;H0YAS6	P11940;A0A087WTT1;E7EQV3;E7ERJ7;H0YAR2
24.9363	25.0032	24.732	24.9132	25.1223	24.8225	24.1371	24.0155	23.9139	23.8715	24.5561	24.4556	24.9055	24.7698	24.9573	24.8071	24.8713	24.7376	+		+	LMO7	61	61	61	54.9	54.9	54.9	145.42	0	323.31	36469000000	838	0.000151586	3.81934	0.00216667	-0.763277		0.248885	0.604002	0.458864	-0.0801449		0.0002249	3.64801	0.008	0.683132		E9PMS6;Q8WWI1;J3KP06;F8WD26;E9PMT2;A0A0A0MTE2;E9PMP7;H0Y424;H0YDG6;H0YDQ3;E9PJ10;E9PK58;E9PLU6;H0YE95;E9PRJ0;E9PRE3;E9PMJ6	E9PMS6;Q8WWI1;J3KP06;F8WD26;E9PMT2;A0A0A0MTE2;E9PMP7;H0Y424
21.0211	20.9915	21.6547	21.3974	21.2932	21.2669	21.1626	20.9672	20.9988	20.6063	20.5939	20.7514	21.4128	21.1258	21.1635	20.9303	21.2379	20.7184	+			MAGEB2	3	3	3	11	11	11	35.277	0	59.752	525620000	24	0.0118419	1.92658	0.019619	-0.424117		0.250124	0.601845	0.458626	-0.172702		0.0966385	1.01485	0.254586	0.251415		O15479	O15479
18.5384	18.3109	18.4951	18.2276	17.8596	18.253	18.1045	18.2732	19.1968	18.4707	17.8979	18.1435	18.2641	18.5298	18.4155	NaN	17.9983	17.6157				KPNA2	3	3	3	7.9	7.9	7.9	57.861	0	20.186	110690000	18	0.757734	0.120483	0.802813	0.0669804		0.251303	0.599802	0.458488	-0.326963		0.234864	0.629183	0.398682	-0.393943		P52292;J3QLL0;J3KS65;J3QL07	P52292;J3QLL0;J3KS65
24.199	23.6048	24.2987	23.7089	23.4573	23.5616	23.4344	24.0135	23.855	23.7699	23.5018	23.9369	24.0968	24.0746	24.4063	24.2158	24.2905	23.3079				EPB41L5	24	24	22	42.7	42.7	40.2	81.855	0	323.31	7957000000	282	0.765949	0.1158	0.802487	-0.0531451		0.254957	0.593533	0.462327	0.260229		0.12349	0.908367	0.28769	0.313374		Q9HCM4	Q9HCM4
19.1743	19.35	19.9526	20.5627	21.1923	NaN	16.8153	21.0423	21.0034	19.344	19.6316	19.608	20.6578	19.5374	20.0239	19.6569	21.0253	21.0819				ZNF787	3	3	3	10.5	10.5	10.5	40.428	0	19.844	301490000	26	0.997617	0.00103614	0.99691	0.00259018		0.256456	0.590987	0.462723	0.759023		0.297295	0.526812	0.455085	0.756433		Q6DD87	Q6DD87
23.4735	23.248	22.6668	23.5509	23.1771	21.3025	22.5827	23.4086	22.6365	23.379	23.0934	22.5833	22.8172	23.0254	23.5328	23.0788	24.2489	23.6164				ATP5C1	10	10	10	34.2	34.2	34.2	32.996	0	91.01	2241600000	81	0.909902	0.0410055	0.926557	0.0441395		0.260281	0.584557	0.467186	0.483456		0.131801	0.880082	0.293194	0.439316		P36542	P36542
NaN	NaN	NaN	NaN	NaN	NaN	NaN	NaN	NaN	NaN	NaN	NaN	22.3114	20.4684	20.5663	NaN	NaN	NaN				PPIA	3	3	3	26.7	26.7	26.7	13.022	0	18.452	57456000	4	#VALUE!	NaN	1	0		0.263464	0.579278	0.471119	1.47267		0.045368	1.34325	0.159701	2.97993		F8WE65;C9J5S7;P62937;P0DN26;A0A0H2UH34;A0A0B4J2A2;A0A075B767;A0A075B759;Q9Y536;F5H284	F8WE65;C9J5S7;P62937
19.2808	NaN	NaN	NaN	NaN	NaN	19.2709	NaN	19.3058	NaN	19.3851	NaN	19.5267	NaN	NaN	19.5564	NaN	NaN				LARP4	1	1	1	10.4	10.4	10.4	14.143	0.0090909	6.6636	20643000	8	0.69938	0.155287	0.755571	0.376273		0.265832	0.575393	0.473207	0.854758		0.641845	0.19257	0.726122	0.478485		F8W1I4;Q8TBL5;A0A087WTL9;F8VY40;Q96J85;Q71RC2	F8W1I4;Q8TBL5;A0A087WTL9;F8VY40;Q96J85;Q71RC2
NaN	NaN	NaN	NaN	20.352	20.7666	NaN	NaN	NaN	NaN	NaN	NaN	NaN	NaN	NaN	NaN	NaN	NaN	+			EWSR1	1	1	1	4.5	4.5	4.5	32.071	0	7.277	43712000	2	0.0322456	1.49153	0.0423802	-2.18343		0.272618	0.564446	0.483647	-1.01537		#VALUE!	NaN	1	0		H7BY36;A0A0D9SFL3;B0QYK0;C9JGE3;Q01844	H7BY36;A0A0D9SFL3;B0QYK0;C9JGE3;Q01844
22.2159	21.824	20.6191	21.3751	21.4549	NaN	20.5154	20.8442	19.7728	18.2839	20.1942	18.8419	19.6312	20.4395	19.2127	18.6676	20.8128	20.6244				MMTAG2	5	5	5	23.6	23.6	23.6	29.411	0	39.899	431570000	34	0.219653	0.658263	0.255299	-1.07565		0.274687	0.561162	0.48524	-0.919688		0.777623	0.109231	0.829097	0.155961		Q9BU76	Q9BU76
25.2528	25.6649	24.4131	27.1949	26.2507	26.3244	23.9935	24.3079	24.9889	25.1759	25.7958	23.6072	24.8721	24.6247	25.5873	25.4446	24.7728	26.4817				RPS15	7	7	7	41.8	41.8	41.8	16.57	0	67.635	5326500000	118	0.0416534	1.38035	0.0531212	-1.20528		0.28115	0.551062	0.495721	-0.552928		0.167268	0.776586	0.339944	0.65235		K7EQJ5;P62841;K7EM56;A0A0B4J2B4;S4R417;K7ELC2;K7EJ78;S4R456	K7EQJ5;P62841;K7EM56;A0A0B4J2B4;S4R417;K7ELC2;K7EJ78;S4R456
25.9254	26.0844	25.8	25.8142	25.786	26.0018	24.9757	24.9218	24.6749	25.2388	24.9627	25.6896	25.3736	26.0679	25.3506	25.719	26.0365	25.9147	+		+	RPL28	8	8	8	37.1	37.1	37.1	19.072	0	87.883	11271000000	139	0.0002791	3.55424	0.00226667	-0.824742		0.284565	0.545818	0.498451	-0.158241		0.00627639	2.20229	0.034875	0.666501		H0YKD8;P46779;H0YLP6;H0YMF4	H0YKD8;P46779;H0YLP6;H0YMF4
22.3536	22.8756	23.1055	23.2617	22.2514	21.6289	22.0883	22.4635	22.4331	22.1264	22.4306	23.1545	22.526	23.1952	22.5742	22.4882	23.5367	23.2754				NOP16	9	9	9	55.1	55.1	55.1	21.188	0	63.502	1259400000	62	0.669528	0.174231	0.731618	-0.130047		0.285187	0.54487	0.496506	0.35316		0.0750793	1.12448	0.220233	0.483207		Q9Y3C1;D6RIC3;A0A0C4DGU5;A0A087X2G6;D6RC60	Q9Y3C1;D6RIC3;A0A0C4DGU5;A0A087X2G6
16.8874	NaN	NaN	NaN	NaN	NaN	15.9537	NaN	15.4601	16.0123	NaN	NaN	NaN	NaN	15.2298	NaN	16.4244	NaN				IPO7	2	2	2	2.7	2.7	2.7	119.52	0	12.483	17735000	6	0.0457899	1.33923	0.0554532	-1.25959		0.286791	0.542434	0.496709	-0.696042		0.0949598	1.02246	0.252449	0.563552		O95373	O95373
19.7151	18.9436	NaN	19.5519	NaN	NaN	19.7247	19.5498	20.0336	19.6404	19.6353	20.1534	18.9776	18.7481	19.5638	18.6957	19.0092	18.7666			+	IMPDH2	4	4	4	10	10	10	50.957	0	31.914	247670000	26	0.0492119	1.30793	0.0594085	1.66109	spe1	0.291757	0.534978	0.504	0.831729		0.0005223	3.28208	0.016	-0.829365		H0Y4R1;P12268;E7ETK5;C9K0R9;A0A3B3IRL5;C9J381;P20839	H0Y4R1;P12268;E7ETK5
16.2172	NaN	NaN	NaN	NaN	NaN	16.7883	NaN	NaN	15.4838	NaN	15.7222	NaN	NaN	NaN	17.2323	NaN	NaN	+			LIG3	2	2	2	2.2	2.2	2.2	112.91	0	12.779	25263000	6	0.0241263	1.61751	0.0331009	-1.45217		0.295775	0.529039	0.510011	-0.66296		0.147721	0.830559	0.313383	0.789209		P49916;K7EQB6;K7ENR9;K7ERZ5	P49916;K7EQB6;K7ENR9;K7ERZ5
16.5849	17.1575	17.2369	NaN	17.227	NaN	NaN	NaN	NaN	NaN	NaN	NaN	NaN	NaN	NaN	NaN	16.831	NaN	+			ATP1A1	2	2	2	2.4	2.4	2.4	112.89	0	12.084	30102000	2	0.0130167	1.8855	0.020809	-0.965937		0.298247	0.525424	0.512225	-0.361061		0.185174	0.73242	0.3496	0.604875		P05023;M0R116;A0A2R8YEY8;A0A0A0MT26;P13637	P05023;M0R116;A0A2R8YEY8;A0A0A0MT26;P13637
26.0102	25.0345	26.245	25.2552	26.0848	26.0802	25.3231	24.0761	24.0937	25.5276	25.3337	25.1715	25.6671	25.7293	25.7328	25.7598	25.2757	24.9494	+			RPS20	4	4	4	26.1	26.1	26.1	13.373	0	38.032	4320800000	62	0.0288662	1.53961	0.0398596	-0.86402		0.307647	0.511947	0.526994	-0.265975		0.074848	1.12582	0.221882	0.598045		P60866;E5RJX2;G3XAN0;E5RIP1	P60866;E5RJX2;G3XAN0
28.0342	27.6489	27.9527	27.7119	27.2363	27.1522	27.7217	27.315	27.2004	25.6665	27.6715	27.5004	27.2722	27.5902	27.3118	27.4613	27.5698	27.5137				RPL23A	13	13	13	51.9	51.9	51.9	17.695	0	186.75	20268000000	222	0.229664	0.638908	0.264972	-0.443446		0.307729	0.511832	0.524178	-0.169529		0.409352	0.387903	0.569983	0.273917		P62750;H7BY10;K7EJV9;K7ERT8;A8MUS3;K7EMA7	P62750;H7BY10;K7EJV9;K7ERT8;A8MUS3;K7EMA7
23.8457	25.6117	27.113	26.9472	25.4495	25.2521	24.1558	24.5629	23.6464	23.7651	23.7403	24.7759	25.0353	25.0287	24.6676	26.431	24.6742	24.7492	+			ACTA1	15	2	2	36.6	9	9	42.051	0	93.667	15620000000	80	0.0129348	1.88824	0.0209091	-1.59546		0.308017	0.511426	0.521812	-0.605496		0.0146974	1.83276	0.0697674	0.989959		P68133;P68032;P63267;P62736;A6NL76;C9JFL5;F6UVQ4;F6QUT6;F8WB63;B8ZZJ2	P68133;P68032;P63267;P62736;A6NL76;C9JFL5;F6UVQ4;F6QUT6
22.2085	23.7885	23.1174	23.16	23.0669	22.1672	23.0077	23.0306	21.0385	22.7231	23.4284	23.1474	22.8388	23.7223	23.0103	22.504	24.481	23.4116				RPL34	6	6	6	36.8	36.8	36.8	13.293	0	41.4	1009700000	42	0.672402	0.172371	0.732648	-0.188794		0.312509	0.505138	0.527626	0.40994		0.217273	0.662995	0.380426	0.598734		P49207	P49207
23.1674	23.3164	22.9138	23.1072	23.1058	23.5513	22.7568	23.0323	22.6599	22.2062	22.7108	22.5173	23.1312	23.1391	23.3185	22.9579	23.2065	22.4049	+			ARPC4-TTLL3	6	6	6	32.6	32.6	32.6	21.058	0	49.403	1503900000	72	0.00335869	2.47383	0.00736842	-0.546458		0.320811	0.493751	0.539301	-0.167306		0.0543275	1.26498	0.181918	0.379151		F8WCF6;P59998;F8WDD7;A0A0A6YYG9;H7C0A3;F8WE39;R4GN08;F8WDW3	F8WCF6;P59998;F8WDD7;A0A0A6YYG9;H7C0A3
NaN	NaN	NaN	NaN	NaN	NaN	NaN	NaN	NaN	NaN	NaN	NaN	21.3025	21.6563	NaN	NaN	NaN	NaN				DUSP14	4	4	4	28.8	28.8	28.8	22.255	0	68.433	70699000	6	#VALUE!	NaN	1	0		0.321932	0.492236	0.538848	1.14933		0.0439238	1.3573	0.156606	2.62771		O95147	O95147
20.1106	20.0411	NaN	21.4804	NaN	NaN	18.9488	19.0246	19.0797	19.0401	19.2582	19.2332	19.1543	19.8933	19.826	19.5723	20.0697	19.8781			+	GPC3	2	2	2	8.6	8.6	8.6	29.014	0	13.844	152270000	15	0.80183	0.0959177	0.831344	0.206442		0.323621	0.489963	0.538681	0.841319		0.00119473	2.92273	0.0177143	0.634877		H0Y3U6;P51654	H0Y3U6;P51654
20.2239	19.4408	20.5143	20.9521	22.2096	NaN	NaN	18.5188	19.7277	NaN	NaN	NaN	NaN	19.9701	19.8589	18.5515	19.3692	20.0603	+			TUBB2B	18	3	2	53.3	8.8	6.1	49.953	0	20.867	313780000	18	0.0118154	1.92755	0.0198554	-3.7489		0.324855	0.488311	0.537828	-0.891098		0.0252203	1.59825	0.0992	2.85781		Q9BVA1;Q13885	Q9BVA1;Q13885
20.6566	20.643	20.8412	20.8293	NaN	20.9163	20.4744	20.5175	20.8321	20.165	20.4107	20.3788	20.8642	20.8266	21.1842	21.0483	20.5669	20.3217				HSPA6	3	1	1	5.1	1.7	1.7	71.027	0	17.836	1071200000	18	0.683364	0.165348	0.740251	0.23399		0.334337	0.475815	0.553348	0.572908		0.0556442	1.25458	0.183243	0.338918		P17066;P48741	P17066;P48741
21.8592	19.8258	NaN	21.7562	20.862	19.7939	20.487	21.0397	18.9119	NaN	18.673	21.019	20.6705	21.1362	21.3975	20.2873	21.2464	20.9216				RPL4	6	6	6	16.4	16.4	16.4	47.697	0	37.979	483860000	41	0.459012	0.338176	0.520892	-0.861571		0.334957	0.475011	0.551596	0.774985		0.0830137	1.08085	0.238337	1.63656		P36578;H3BM89;H3BU31;H3BTP7	P36578;H3BM89;H3BU31
17.8566	18.9281	19.6916	19.002	18.0407	NaN	18.0409	18.6816	19.1233	19.2989	17.9278	17.6473	17.879	18.3584	19.3566	19.4589	19.8668	18.8418				MCM7	9	9	9	18.2	18.2	18.2	81.307	0	73.545	309070000	38	0.929199	0.0318914	0.944727	-0.0404374		0.335179	0.474723	0.548974	0.466524		0.246338	0.608469	0.399524	0.506962		P33993;C9J8M6	P33993
NaN	NaN	NaN	NaN	NaN	NaN	16.1712	NaN	NaN	NaN	NaN	16.8243	NaN	16.8858	NaN	NaN	NaN	NaN				TRIM71	1	1	1	1.8	1.8	1.8	93.384	0	9.4074	14303000	3	0.0717315	1.14429	0.0880255	-1.24701		0.342339	0.465544	0.560526	-0.489981		0.0966474	1.01481	0.25212	0.757029		Q2Q1W2	Q2Q1W2
NaN	NaN	NaN	NaN	NaN	NaN	NaN	NaN	NaN	NaN	NaN	NaN	19.741	24.3137	NaN	NaN	NaN	NaN				KRTAP13-2	2	2	2	8.6	8.6	8.6	18.727	0	12.63	260740000	3	#VALUE!	NaN	1	0		0.343216	0.464432	0.559581	1.36248		0.0227541	1.64294	0.0902963	3.57042		Q52LG2;Q8IUC0	Q52LG2;Q8IUC0
27.6734	27.8183	28.5472	28.0314	28.3073	27.998	28.0763	28.0503	27.9562	27.6379	27.7817	27.9302	27.8428	27.7423	28.1755	28.1611	27.9686	27.4655				RPS25	6	6	6	35.2	35.2	35.2	13.742	0	86.32	23754000000	162	0.311094	0.507108	0.354358	-0.157197		0.343494	0.464081	0.557208	-0.169955		0.923658	0.0344889	0.938651	-0.0127579		P62851;E9PQK3;E9PK60	P62851
21.1847	22.0323	20.9612	22.2764	22.3963	21.9691	22.936	22.0588	20.4095	22.0305	22.586	22.2784	22.7465	21.8032	22.3751	22.0999	22.9315	21.0483				RAN	5	5	5	22.7	22.7	22.7	26.224	0	33.815	836730000	43	0.57963	0.236849	0.643319	0.246537		0.347858	0.458598	0.562756	0.364096		0.800692	0.0965346	0.839841	0.117559		B5MDF5;P62826;J3KQE5;F5H018;H0YFC6;B4DV51;A0A087X0W0	B5MDF5;P62826;J3KQE5;F5H018
20.0374	20.3563	20.5828	NaN	20.4697	22.0122	21.5925	22.0841	NaN	19.8738	19.8233	21.464	22.0612	19.8352	20.7997	22.434	20.128	19.9459				TMA16	4	4	4	38.2	38.2	38.2	17.155	0	100.68	222120000	27	0.956724	0.0192134	0.963369	0.0658339		0.350367	0.455477	0.564701	0.830051		0.483905	0.31524	0.631888	0.764217		D6RA57;H0Y9X1;Q96EY4;D6RE67;D6RC31	D6RA57;H0Y9X1;Q96EY4;D6RE67;D6RC31
22.5907	22.8981	23.5025	23.3002	23.7591	22.7219	22.4096	23.0637	22.4168	22.8523	22.9405	23.1985	23.2994	23.2372	23.3063	22.4195	22.5604	22.3945				HNRNPA1	15	15	14	54.1	54.1	51.1	33.155	0	165.5	2559200000	150	0.205283	0.687646	0.241229	-0.315187		0.351353	0.454256	0.563651	-0.259193		0.812372	0.0902448	0.838294	0.055994		F8W6I7;P09651;F8VZ49;F8VTQ5;Q32P51;A0A2R8Y4L2;H0YH80;F8W646;F8VYN5	F8W6I7;P09651;F8VZ49;F8VTQ5;Q32P51;A0A2R8Y4L2
21.0258	NaN	25.9953	NaN	25.0674	25.8187	25.1471	26.0046	24.8783	25.4428	26.027	26.0742	25.8653	22.1896	24.4338	25.9097	24.7541	20.0296				HIST2H2AA3	4	4	4	32.3	32.3	32.3	14.095	0	77.544	3321500000	54	0.0684447	1.16466	0.0838205	3.72833		0.352095	0.45334	0.562122	1.99636		0.103989	0.983012	0.259585	-1.73196		Q6FI13;Q16777;Q9BTM1;Q96KK5;Q93077;Q99878;P0C0S8;Q96QV6;A0A0U1RR32;A0A0U1RRH7;P04908;Q7L7L0;P20671;H0YFX9;P16104;P0C0S5;A0A494C189;C9J0D1;Q8IUE6;A0A3B3IS11;Q71UI9;C9J386	Q6FI13;Q16777;Q9BTM1;Q96KK5;Q93077;Q99878;P0C0S8;Q96QV6;A0A0U1RR32;A0A0U1RRH7;P04908;Q7L7L0;P20671;H0YFX9;P16104;P0C0S5;A0A494C189;C9J0D1;Q8IUE6;A0A3B3IS11;Q71UI9
18.882	19.6413	20.6047	20.7534	NaN	NaN	NaN	NaN	NaN	NaN	18.3456	20.3039	20.9528	NaN	19.5067	NaN	NaN	NaN				SSBP1	3	3	3	27.7	27.7	27.7	17.259	0	25.325	72520000	8	0.0880968	1.05504	0.108195	-2.08112		0.361898	0.441414	0.576873	-1.06784		0.424872	0.371742	0.584508	1.01327		Q04837;C9K0U8;A0A0G2JLD8;E7EUY5	Q04837;C9K0U8;A0A0G2JLD8;E7EUY5
NaN	NaN	NaN	NaN	NaN	NaN	15.3877	NaN	NaN	NaN	16.4803	18.8041	22.3451	21.142	NaN	NaN	NaN	NaN				JUP	14	14	14	24.2	24.2	24.2	81.744	0	107.98	378750000	24	0.314028	0.503032	0.357096	-0.665922		0.362993	0.440102	0.576	1.10054		0.180845	0.742693	0.347263	1.76646		P14923;C9JTX4;C9J826;C9JK18;C9JKY1;A0A2R8Y6G0;A0A2R8Y804;A0A2R8Y543;A0A2R8Y5C3;A0A2R8Y750;A0A2R8Y5Z1;B4DGU4;A0A2R8YCH5;A0A2R8Y7Z0;A0A2R8Y5A3;P35222	P14923
23.4983	24.6493	23.9654	25.623	25.6819	23.4596	23.7634	NaN	22.7303	22.947	22.6958	20.8475	25.0649	24.005	23.9989	22.3369	24.0641	24.3131	+			RPL37	3	3	3	26.8	26.8	26.8	11.078	0	18.839	965780000	26	0.0337474	1.47176	0.0436452	-2.93237		0.369683	0.43217	0.585286	-0.515745		0.0672992	1.17199	0.2113	2.41663		P61927;D6RG19;D6R9X9	P61927;D6RG19
NaN	19.103	NaN	NaN	NaN	NaN	NaN	17.0154	NaN	NaN	NaN	18.9736	NaN	NaN	19.5296	19.7126	NaN	18.9646				UQCRC2	3	3	3	10.7	10.7	10.7	44.634	0	31.735	63421000	6	0.626289	0.203225	0.690267	-0.481568		0.377381	0.42322	0.59684	0.867774		0.243637	0.613256	0.401099	1.34934		H3BRG4;P22695;H3BSJ9;A0A087WVZ4;H3BUE4;H3BUI9;H3BP04	H3BRG4;P22695;H3BSJ9
18.9476	13.7612	17.3958	17.4681	18.501	NaN	15.037	17.4201	NaN	NaN	NaN	NaN	NaN	NaN	NaN	NaN	16.3701	NaN				RRBP1	8	8	8	9.2	9.2	9.2	102.77	0	49.849	93812000	17	0.108648	0.963978	0.131977	-1.50566		0.38464	0.414945	0.606806	-0.77366		0.184207	0.734694	0.349792	0.731998		A0A087WVV2;Q9P2E9;F8W7S5;V9GY78;A0A087WU26;H0YDJ4;H9KV85;E9PN67;C9J066;Q8N4C6	A0A087WVV2;Q9P2E9;F8W7S5
NaN	18.287	17.0968	17.4835	NaN	NaN	NaN	NaN	NaN	NaN	NaN	NaN	20.2029	NaN	NaN	NaN	18.185	NaN	+			HIST1H1A	7	3	3	28.8	15.8	15.8	21.842	0	17.939	15037000	8	3.31e-05	4.47985	0.0012	-3.11828		0.389234	0.409789	0.611604	-0.750609		0.0140582	1.85207	0.0698537	2.36767		Q02539	Q02539
22.2162	22.5742	21.6319	23.1359	21.5095	19.3147	22.0826	22.9448	21.6996	22.433	21.8653	22.4793	22.2486	21.7751	22.6557	22.2486	23.0686	21.544				DIMT1	10	10	10	41.9	41.9	41.9	35.236	0	101.52	1628800000	110	0.385539	0.413932	0.432787	0.520351		0.391839	0.406892	0.612966	0.526335		0.984202	0.00691555	0.985178	0.00598367		Q9UNQ2;A0A494C0G7;A0A0C4DGB1;D6RCL3	Q9UNQ2;A0A494C0G7;A0A0C4DGB1;D6RCL3
20.0748	19.0265	19.8938	19.5602	NaN	17.7974	17.3512	18.7142	19.8601	19.8621	17.0971	18.5928	18.169	18.7598	20.0931	19.5676	19.4198	20.4752				XRCC5	9	9	9	13.1	13.1	13.1	82.704	0	66.09	434870000	48	0.735668	0.133318	0.787498	-0.254175		0.392696	0.405944	0.611373	0.580321		0.190606	0.719864	0.350425	0.834496		P13010;H7C0H9;C9JZ81	P13010
18.546	17.1289	20.2635	18.2305	NaN	NaN	18.339	17.8235	19.2755	18.715	19.6585	19.6816	NaN	NaN	18.2085	18.0762	19.4629	17.9523				VIM	5	4	4	11.1	9.5	9.5	49.653	0	26.674	222230000	27	0.23278	0.633055	0.267944	0.733597		0.397425	0.400745	0.616449	-0.716073		0.0701407	1.15403	0.211277	-1.44967		B0YJC4;P08670;B0YJC5;A0A1B0GTT5	B0YJC4;P08670;B0YJC5
20.5159	20.7045	19.6695	20.6536	18.0929	18.1794	18.7526	20.4363	20.2252	20.5125	19.6925	20.0145	18.6675	20.0325	20.3776	20.4506	21.0188	20.3878				DDX18	9	9	9	15.4	15.4	15.4	75.406	0	68.533	698270000	60	0.603701	0.219178	0.666058	0.302985		0.402749	0.394966	0.622427	0.519868		0.616976	0.209732	0.713163	0.216883		Q9NVP1;H7C452	Q9NVP1
20.0964	22.0139	21.0462	20.9901	22.9511	NaN	21.9537	22.2453	22.1135	22.2147	21.7037	21.9371	22.4449	22.031	20.2341	22.309	20.3113	21.418				SRP14	2	2	2	23.5	23.5	23.5	13.058	0	40.512	448770000	28	0.15206	0.817984	0.180042	1.45068		0.405799	0.391689	0.624058	0.880717		0.194906	0.710175	0.35437	-0.569959		H0YLA2;P37108	H0YLA2;P37108
20.3345	20.7142	21.0073	21.0985	21.7458	21.6978	19.5896	21.7147	21.0087	20.8292	20.7862	21.5878	20.6403	20.9331	21.9682	22.0754	21.3571	21.2861				ZNF444	6	6	6	23.9	23.9	23.9	35.204	0	74.289	673190000	53	0.647863	0.188517	0.708242	-0.1803		0.409246	0.388016	0.626192	0.277022		0.263365	0.579442	0.416796	0.457323		Q8N0Y2;K7EMV5;K7ELZ3;K7ESL2;K7EJH4;K7EJ91;K7EK55	Q8N0Y2;K7EMV5;K7ELZ3;K7ESL2;K7EJH4;K7EJ91
NaN	16.6586	NaN	NaN	NaN	NaN	NaN	NaN	NaN	NaN	NaN	NaN	NaN	NaN	17.7553	16.4765	NaN	16.1883	+			PSMD2	3	3	3	3.9	3.9	3.9	100.2	0	17.456	24037000	6	0.0313625	1.50359	0.0416807	-1.37802		0.413201	0.383839	0.629665	0.344148		0.0154885	1.80999	0.06725	1.72217		Q13200	Q13200
22.1318	21.8564	20.73	21.9035	21.7839	21.6867	21.7491	21.9639	21.3179	21.3913	21.5302	22.044	22.0463	21.6432	22.0991	21.8974	21.758	21.7319				RPLP0	7	7	7	34.1	34.1	34.1	34.273	0	107.17	837320000	65	0.946971	0.0236631	0.959159	-0.0160046		0.417006	0.379858	0.632629	0.180626		0.201547	0.695623	0.35903	0.196631		P05388;F8VU65;F8VWS0;F8VPE8;G3V210;F8VW21;Q8NHW5;F8VQY6;F8VRK7;F8VS58;F8VZS0;F8VWV4;F8W1K8	P05388;F8VU65;F8VWS0;F8VPE8;G3V210;F8VW21;Q8NHW5;F8VQY6;F8VRK7
25.3907	25.3281	23.5412	24.8027	24.388	24.0016	23.747	23.9977	24.4649	24.3385	24.5397	24.6015	24.9076	24.7111	25.1474	24.957	24.4792	24.8131			+	U2AF1	8	8	4	37.5	37.5	24.6	27.872	0	158.54	5202100000	127	0.395726	0.402605	0.444686	-0.293811		0.427505	0.369059	0.646863	0.260533		0.0076424	2.11677	0.0383333	0.554344		P0DN76;Q01081;A0A1B0GW87;M0QYK5;M0R2N4;K7EJH3;K7EJM7	P0DN76;Q01081
NaN	20.752	21.8824	NaN	NaN	NaN	21.5354	21.8907	NaN	20.6195	21.2332	21.4865	22.7972	NaN	NaN	21.9222	21.6852	NaN				RPLP1	1	1	1	14	14	14	11.514	0	10.344	102630000	11	0.0797848	1.09808	0.0966914	2.44003		0.429289	0.36725	0.646925	1.2947		0.427644	0.368918	0.583109	-1.14533		P05386	P05386
19.2487	NaN	NaN	NaN	18.842	NaN	NaN	18.6466	18.3504	18.3591	18.4064	18.8747	18.3143	NaN	19.2125	NaN	NaN	NaN				TRIM21	4	4	4	9.7	9.7	9.7	54.169	0	25.89	106250000	22	0.899895	0.0458082	0.922531	0.128605		0.442747	0.353844	0.667343	-0.665861		0.4593	0.337904	0.605393	-0.794466		P19474	P19474
20.7934	20.2101	19.1757	21.3678	18.7001	NaN	19.9264	18.6182	19.5966	19.4458	20.0613	17.9717	20.1524	19.9995	20.1463	19.6164	20.3414	19.9863				P4HA1	7	7	7	16.9	16.9	16.9	61.049	0	80.252	474020000	44	0.782409	0.106566	0.813377	-0.217751		0.447604	0.349106	0.672598	0.552638		0.0504557	1.29709	0.172857	0.770388		P13674	P13674
26.2564	26.3033	25.3852	25.8589	24.8283	26.0769	25.7782	26.2	25.6594	25.9494	25.7077	25.747	26.3745	25.4441	26.3372	26.3115	26.457	25.2746				RPS3A	20	20	20	68.2	68.2	68.2	29.945	0	323.31	19808000000	353	0.828256	0.0818356	0.85487	0.0554625		0.453767	0.343167	0.679907	0.248328		0.422122	0.374562	0.582757	0.192865		P61247;D6RG13;D6RAT0;E9PFI5;D6RB09;H0Y9Y4;H0Y8L7;D6R9B6;D6RAS7;D6RED7;D6RI02;D6RGE0	P61247;D6RG13;D6RAT0;E9PFI5;D6RB09;H0Y9Y4;H0Y8L7;D6R9B6;D6RAS7
21.8238	22.0767	21.2904	21.5251	19.8029	19.7474	21.8223	20.932	21.7279	21.8692	21.0608	21.7299	21.718	20.9825	21.8898	21.5708	21.739	20.5431				CPSF4	8	8	8	27.5	27.5	27.5	30.255	0	53.255	827860000	69	0.310746	0.507594	0.355491	0.4793		0.456493	0.340566	0.681685	0.362821		0.679642	0.16772	0.752711	-0.116479		O95639;C9JEV9;B7Z7B0;H7C419;C9K0K2;H7C016;F8WEL7;H9KVA5;A6NMK7	O95639;C9JEV9;B7Z7B0
20.6451	20.2919	20.4665	21.4088	NaN	19.9049	20.1348	20.1802	20.2332	21.2294	18.9769	19.0799	19.9583	17.9177	19.6228	19.9339	20.741	17.95				RTCB	10	10	10	24.6	24.6	24.6	55.21	0	67.198	487680000	51	0.979708	0.00890341	0.984661	0.0185442		0.461312	0.336005	0.68577	-0.599916		0.314617	0.502218	0.470392	-0.61846		Q9Y3I0	Q9Y3I0
17.7039	17.5523	NaN	NaN	NaN	NaN	NaN	NaN	NaN	NaN	17.3391	NaN	NaN	NaN	NaN	17.4202	NaN	NaN				ATP2A2	1	1	1	1.6	1.6	1.6	102.48	0	19.442	30623000	4	0.374774	0.42623	0.420346	-0.794319		0.468851	0.328965	0.695156	-0.428797		0.609477	0.215043	0.716718	0.365522		H7C5W9;P16615;Q93084	H7C5W9;P16615;Q93084
20.4166	22.1426	NaN	19.3759	NaN	19.6597	NaN	19.7508	NaN	18.7723	NaN	19.5326	19.8926	20.333	19.4992	20.47	NaN	19.0495				RPL7	5	5	5	31.7	31.7	31.7	24.433	0	33.993	146570000	19	0.0480795	1.31804	0.0580993	-2.84963		0.471999	0.326059	0.697954	-0.73306		0.157612	0.80241	0.328759	2.11657		A8MUD9;P18124;C9JZ88;C9JIJ5	A8MUD9;P18124
25.3694	25.6023	25.5322	25.4966	25.4012	25.635	24.7116	25.0679	25.334	24.8875	24.8868	25.1001	25.0599	25.4557	25.5529	25.7189	25.5005	25.2937	+		+	TUBB4B	21	21	3	65.2	65.2	12.6	49.83	0	323.31	15272000000	359	0.000426354	3.37023	0.00223529	-0.508129		0.476927	0.321548	0.701982	-0.0758422		0.00715748	2.14524	0.0374118	0.432287		P68371;P04350;M0R2D3;M0QY85;M0QZL7;M0R278;M0R0X0;M0QY37;M0QX14;M0QYM7;M0R042;M0R2T4;A0A075B724	P68371;P04350
16.5589	NaN	NaN	NaN	NaN	NaN	16.2031	16.1151	17.3336	16.3053	16.258	16.5949	16.5347	NaN	NaN	NaN	16.6693	16.3922				NSUN2	3	3	3	6.3	6.3	6.3	86.47	0	21.215	41872000	12	0.331587	0.479403	0.369806	-0.641749		0.477456	0.321067	0.699837	-0.452233		0.410303	0.386895	0.568635	0.189515		Q08J23	Q08J23
20.2959	19.2305	18.3438	20.414	18.6229	18.1039	18.59	19.5691	18.4005	17.4327	17.6568	18.4492	NaN	17.3865	20.3002	20.0073	19.3695	18.6372				ATXN2L	7	7	7	8.1	8.1	8.1	113.37	0	45.436	396970000	43	0.139759	0.85462	0.165505	-0.818785		0.477834	0.320723	0.697135	-0.611081		0.797001	0.0985409	0.844025	0.207705		Q8WWM7;H3BUF6;H3BSK9;H3BRB0;A0A0C4DGL7	Q8WWM7;H3BUF6
NaN	19.6197	NaN	NaN	NaN	NaN	NaN	NaN	16.4122	NaN	NaN	NaN	NaN	NaN	17.8397	NaN	17.3407	NaN	+			DAB1	2	2	2	4.6	4.6	4.6	63.774	0	24.221	24574000	4	0.0388168	1.41098	0.0497984	-1.28912		0.479738	0.318996	0.69722	-0.412665		0.0328103	1.48399	0.131862	0.876456		O75553;X6R4J9;A0A075B6G7	O75553;X6R4J9;A0A075B6G7
22.0789	21.8178	21.4185	21.8546	20.8371	20.8374	21.8823	21.6692	22.104	21.9783	20.9028	21.1917	21.5638	21.391	22.2971	22.1994	21.6974	21.0015				PCBP1	7	7	5	26.4	26.4	17.7	37.497	0	71.399	1019700000	65	0.625958	0.203455	0.692072	0.147312		0.480861	0.31798	0.696125	0.217632		0.806269	0.0935198	0.838994	0.0703192		Q15365	Q15365
20.1368	20.0449	20.2485	20.726	20.1028	19.8949	19.9679	19.8654	18.8486	20.0906	19.6437	19.492	19.5421	19.7275	21.008	19.9126	20.4236	19.3036	+			NOB1	6	6	6	14.1	14.1	14.1	46.674	0	36.618	442110000	38	0.0320871	1.49367	0.0424333	-0.540964		0.481157	0.317713	0.693636	-0.206091		0.312954	0.50452	0.474194	0.334873		Q9ULX3;H3BUR4	Q9ULX3;H3BUR4
NaN	19.8228	19.3964	19.671	18.6805	18.7398	NaN	20.5295	NaN	NaN	NaN	20.2746	NaN	18.5708	NaN	NaN	20.9117	18.9697				ATAD3B	9	2	1	12.7	2.9	1.9	72.572	0	17.531	304890000	16	0.154407	0.811334	0.181604	-1.98702		0.484946	0.314307	0.696619	-0.712612		0.399666	0.398303	0.562376	1.27441		Q5T9A4;A0A5K1VW56;H0Y2W2	Q5T9A4
20.1584	20.4813	20.767	21.0272	20.2923	21.4762	19.4844	20.6406	20.634	20.1965	19.9706	20.3177	20.0974	18.8946	21.0598	20.735	20.9881	20.7292				DDX41	12	12	12	21.1	21.1	21.1	69.837	0	81.674	1161200000	84	0.0974249	1.01133	0.119024	-0.493129		0.48536	0.313936	0.694256	-0.283062		0.591976	0.227696	0.703829	0.210067		Q9UJV9;A0A499FJW5;H0YA06;H0Y8L8;D6RGI7	Q9UJV9
NaN	NaN	NaN	NaN	NaN	NaN	NaN	NaN	19.7704	NaN	NaN	NaN	NaN	NaN	23.4497	23.2429	NaN	NaN				PDIA2	2	2	2	14.9	14.9	14.9	17.239	0	19.827	155950000	5	0.493545	0.306673	0.556234	-0.554228		0.486411	0.312997	0.693035	1.11115		0.31909	0.496087	0.47579	1.66537		Q4TT65;Q13087	Q4TT65;Q13087
18.7426	18.7966	NaN	NaN	19.7823	NaN	18.9497	18.8449	18.6428	18.3733	18.4452	18.6267	NaN	18.9966	19.0045	18.7799	18.8519	18.5355				SLC25A11	1	1	1	5.4	5.4	5.4	32.182	0	11.899	112810000	14	0.225379	0.647086	0.260808	0.918281		0.490553	0.309314	0.696384	0.615981		0.560564	0.251375	0.677474	-0.3023		I3L1P8;Q02978	I3L1P8;Q02978
26.3449	26.7888	27.5136	26.5832	25.4516	26.7411	26.5566	26.8306	26.1513	25.131	26.2407	26.7998	26.4507	26.767	26.6476	26.5131	25.8901	25.7804				RPL32	9	9	9	55.6	55.6	55.6	15.616	0	113.22	11924000000	132	0.465979	0.331634	0.527905	-0.285525		0.492672	0.307442	0.696991	-0.229061		0.857636	0.0666969	0.878521	0.0564642		D3YTB1;F8W727;P62910;D3YTI8	D3YTB1;F8W727;P62910
25.5821	25.786	25.696	26.2745	26.1598	25.6819	25.492	25.5299	25.654	25.6839	25.8441	25.7833	25.1944	25.892	26.1907	25.8153	26.0555	25.1079				RPS3	17	17	17	71.2	71.2	71.2	26.688	0	166.19	19664000000	230	0.153656	0.81345	0.181277	-0.19884		0.495794	0.304699	0.699186	-0.154109		0.821414	0.0854378	0.84406	0.0447305		P23396;E9PL09;E9PPU1;H0YEU2;F2Z2S8;H0YCJ7;E9PQ96;E9PJH4;H0YF32;E9PK82;E9PSF4;E9PQX2;H0YES8;E9PJN9	P23396;E9PL09;E9PPU1;H0YEU2;F2Z2S8;H0YCJ7
NaN	NaN	NaN	NaN	NaN	NaN	17.3169	18.5669	17.2914	17.6012	17.6621	17.2582	NaN	17.8489	NaN	17.8221	17.9111	NaN				TRIM28	2	2	2	2.8	2.8	2.8	88.549	0	12.163	63658000	11	0.315658	0.500783	0.354781	0.387148		0.496373	0.304192	0.697259	-0.413584		0.168489	0.773428	0.340168	-0.800732		Q13263;M0R0K9	Q13263;M0R0K9
22.9684	23.1839	21.3764	21.3643	23.0078	22.8338	21.5294	22.3517	21.9219	21.8153	22.6209	22.0329	22.6954	21.734	22.2632	21.824	22.672	21.9381				FIP1L1	10	10	10	20.5	20.5	20.5	66.526	0	258.71	2293900000	95	0.306794	0.513153	0.351753	-0.410405		0.504531	0.297112	0.706815	-0.267975		0.558121	0.253272	0.681771	0.14243		Q6UN15;A0A0B4J203;H0Y8P7	Q6UN15;A0A0B4J203
25.0607	25.5868	24.6834	25.5653	24.9036	24.9551	24.8217	25.2202	24.1442	24.8665	24.8188	25.1511	25.3712	25.0129	25.8085	24.9773	25.3843	25.0159				RPS11	12	12	12	57.6	57.6	57.6	18.431	0	178.1	6574000000	136	0.21263	0.672376	0.248865	-0.288744		0.514664	0.288476	0.720342	0.135854		0.0647277	1.18891	0.20759	0.424598		P62280;M0QZC5;M0R1H5;M0R1H6	P62280;M0QZC5
19.5669	19.9061	NaN	NaN	NaN	NaN	NaN	NaN	NaN	NaN	NaN	NaN	NaN	NaN	19.4283	18.5029	18.4497	NaN	+			YWHAZ	4	3	3	18.3	14.2	14.2	28.036	0	21.33	44719000	9	0.0224306	1.64916	0.0313208	-1.77613		0.518771	0.285024	0.723591	-0.532744		0.0968568	1.01387	0.25002	1.24339		E7EX29;P63104;E5RGE1;E5RIR4;E9PD24;E7EVZ2;B7Z2E6;H0YB80;E7ESK7;B0AZS6;K7EM20;P27348;Q04917;P31946;P61981;P62258	E7EX29;P63104;E5RGE1;E5RIR4;E9PD24;E7EVZ2;B7Z2E6;H0YB80;E7ESK7;B0AZS6
NaN	NaN	NaN	NaN	NaN	NaN	21.6035	21.006	NaN	NaN	NaN	NaN	22.3105	22.0871	NaN	NaN	NaN	NaN				RPLP2	1	1	1	13	13	13	8.9857	0.0023419	6.9643	44847000	5	0.986675	0.00582601	0.985497	0.0222871		0.519688	0.284257	0.721831	0.88702		0.638774	0.194653	0.724353	0.864733		H0YDD8;P05387	H0YDD8;P05387
17.5345	NaN	NaN	NaN	NaN	NaN	NaN	17.4386	NaN	17.0716	19.4924	19.779	20.2149	20.2795	NaN	NaN	NaN	NaN				ANXA2	4	4	4	13	13	13	38.604	0	37.922	106540000	12	0.976504	0.010326	0.983148	0.0268095		0.519877	0.284099	0.719105	0.589544		0.612556	0.212854	0.713115	0.562735		P07355;H0YKS4;H0YN42;H0YMU9;H0YMD0;H0YMM1;H0YM50;H0YKZ7;H0YLV6;H0YMT9;H0YKX9;H0YMW4;A6NMY6;H0YKV8;H0YKL9;H0YNP5;H0YLE2;H0YL33;H0YN52;H0YNA0;H0YMD9;H0YN28	P07355;H0YKS4;H0YN42;H0YMU9;H0YMD0;H0YMM1;H0YM50;H0YKZ7;H0YLV6;H0YMT9;H0YKX9;H0YMW4;A6NMY6;H0YKV8;H0YKL9;H0YNP5
NaN	NaN	NaN	15.5619	19.472	19.3068	14.9938	18.9087	19.1749	18.9355	NaN	19.2741	15.71	NaN	19.5012	NaN	NaN	15.4603				ZNF248	2	2	1	3.1	3.1	1.6	67.086	0	13.867	140020000	12	0.744173	0.128326	0.793643	0.349233		0.524484	0.280268	0.723092	-0.611794		0.375238	0.425693	0.532871	-0.961027		Q8NDW4	Q8NDW4
21.6018	20.9449	19.649	20.4691	19.8157	20.7475	19.0772	20.5457	19.2066	20.3222	20.1211	20.1646	19.7978	19.937	20.776	19.8333	20.6523	20.8153				RPL3	8	8	8	24.1	24.1	24.1	46.108	0	64.468	467620000	45	0.13503	0.86957	0.160217	-0.631761		0.526161	0.278881	0.722895	-0.236062		0.24576	0.609488	0.400435	0.395699		P39023;G5E9G0;B5MCW2;H7C422;H7C3M2;F8WCR1	P39023;G5E9G0;B5MCW2;H7C422;H7C3M2
21.3947	21.7618	20.9444	21.005	20.4228	18.794	19.1116	19.4704	19.3441	20.0856	19.2806	19.3199	20.4201	20.4113	20.5136	20.3444	20.7565	20.1776	+		+	TJP2	31	31	31	31.7	31.7	31.7	134.21	0	255.58	1640700000	160	0.0168717	1.77284	0.0245833	-1.28507		0.528919	0.276611	0.723933	-0.283195		8.94e-05	4.04884	0.004	1.00188		A0A3B3ITE1;A0A1B0GTW1;A0A2R8YDH4;Q9UDY2;A0A3B3IRI3;A0A3B3ISZ5;A0A3B3IU51;A0A3B3ISF1;A0A3B3IRV6;A0A3B3IS03;A0A3B3IT83;U3KQJ2;A0A3B3IU26;B1AN86	A0A3B3ITE1;A0A1B0GTW1;A0A2R8YDH4;Q9UDY2;A0A3B3IRI3;A0A3B3ISZ5;A0A3B3IU51;A0A3B3ISF1;A0A3B3IRV6;A0A3B3IS03;A0A3B3IT83
18.3158	17.4054	NaN	NaN	NaN	NaN	NaN	17.9291	NaN	NaN	NaN	17.8482	NaN	NaN	17.752	NaN	18.2656	NaN				DHCR24	1	1	1	1.7	1.7	1.7	61.446	0	7.5697	33468000	7	0.0723652	1.14047	0.0885823	-1.50309		0.530405	0.275392	0.72332	-0.364975		0.151598	0.819306	0.319259	1.13812		A0A0A0MTI1;Q15392	A0A0A0MTI1;Q15392
20.8338	20.8688	NaN	NaN	20.6581	NaN	19.1192	19.2442	18.456	NaN	19.2652	18.9502	19.2843	19.4766	20.6075	19.56	19.8309	NaN				ARPC5L	2	2	2	16.3	16.3	16.3	16.941	0	26.074	115160000	17	0.76775	0.11478	0.799791	-0.415196		0.533495	0.27287	0.724959	0.761927		0.218808	0.659936	0.376767	1.17712		Q9BPX5	Q9BPX5
27.9242	27.8712	27.6982	26.8252	27.183	26.3076	26.7897	26.8795	26.3266	26.3872	26.4215	26.3963	27.0307	27.0427	26.8067	27.042	27.5726	27.2158	+		+	RPS6	13	13	13	45.8	45.8	45.8	28.68	0	195.65	20387000000	188	0.0212868	1.67189	0.0303762	-0.768111		0.534401	0.272133	0.723144	-0.183157		0.0021728	2.66298	0.0222222	0.584954		P62753;A2A3R5;A2A3R7	P62753;A2A3R5
23.5013	23.7287	23.707	24.2353	23.2406	23.2483	24.1075	23.9343	23.8053	23.642	23.2871	23.3692	24.0535	23.7495	23.783	23.4658	23.0727	22.4426				RPL9	7	7	7	53.1	53.1	53.1	21.863	0	148.17	2106700000	87	0.696141	0.157303	0.754347	0.0806828		0.534644	0.271935	0.720426	-0.182381		0.357787	0.446376	0.517527	-0.263063		P32969;D6RAN4;A0A2R8Y5Y7;E7ESE0;H0Y9V9;H0Y9R4	P32969;D6RAN4;A0A2R8Y5Y7;E7ESE0;H0Y9V9
19.306	19.1628	17.6857	NaN	NaN	17.6527	16.7494	18.0025	17.9173	18.4447	17.0998	17.5984	16.9825	NaN	18.7158	16.4919	18.7379	17.4785				CPSF1	10	10	10	9.1	9.1	9.1	160.88	0	109.21	292560000	40	0.539905	0.267683	0.604943	-0.335161		0.543891	0.264488	0.730465	-0.376719		0.92955	0.0317274	0.944301	-0.0415579		Q10570;A0A087X101;E9PIM1	Q10570
27.8485	27.7526	27.1631	27.7065	27.5413	27.6633	27.5956	27.5533	26.7622	26.7789	27.0749	27.314	27.8285	27.7409	27.5434	27.6039	27.2334	27.1774	+			MYL6	9	9	1	69.7	69.7	17.8	17.089	0	264.56	33538000000	286	0.0369241	1.43269	0.0469291	-0.432726		0.547511	0.261607	0.732049	-0.091273		0.0948222	1.02309	0.254515	0.341453		G8JLA2;F8VZU9;F8W180;F8VXL3	G8JLA2;F8VZU9;F8W180
26.4055	26.5843	26.9963	27.0189	25.8066	26.606	26.1971	26.9525	26.5109	26.5139	26.7441	26.4152	26.5727	26.8496	27.2928	27.1001	26.8306	25.8053				RPS7	14	14	14	64.9	64.9	64.9	22.127	0	323.31	19273000000	229	0.948568	0.0229316	0.958311	-0.0139771		0.552138	0.257952	0.735449	0.172258		0.452414	0.344464	0.603574	0.186235		P62081;B5MCP9;A0A2R8Y623	P62081;B5MCP9;A0A2R8Y623
25.2727	25.2756	26.2472	25.7494	25.7105	25.2921	24.4833	25.8374	25.1307	23.4778	23.7742	24.8726	26.3272	26.0543	25.1947	25.283	25.3858	23.9029	+			HIST1H2BN	8	8	2	39.8	39.8	6	18.804	0	89.968	6261900000	103	0.0293083	1.53301	0.0398609	-0.995244		0.553188	0.257127	0.73379	-0.233239		0.15639	0.805791	0.327912	0.762004		U3KQK0;Q99879;Q99877;Q93079;Q5QNW6;P62807;P58876;O60814;Q99880;P57053;Q96A08;A0A2R8Y619	U3KQK0;Q99879;Q99877;Q93079;Q5QNW6;P62807;P58876;O60814;Q99880;P57053
18.5606	NaN	NaN	19.0271	18.8006	NaN	NaN	NaN	18.5727	18.3199	18.0648	18.4902	NaN	NaN	18.787	18.6978	19.0623	NaN				MAGED4	1	1	1	1.8	1.8	1.8	81.377	0.0046189	6.7826	120700000	11	0.326996	0.485458	0.365	-0.736379		0.556796	0.254304	0.735711	-0.384569		0.661348	0.17957	0.7392	0.351811		Q96JG8	Q96JG8
NaN	17.8449	17.0426	NaN	NaN	NaN	NaN	NaN	NaN	NaN	NaN	NaN	NaN	NaN	NaN	NaN	NaN	NaN	+			HADHA	2	2	2	3.3	3.3	3.3	79.466	0	10.902	14447000	1	0.0235001	1.62893	0.032037	-1.38764		0.569609	0.244423	0.75136	-0.282339		#VALUE!	NaN	1	0		A0A2R8Y4F5;H0YFD6;P40939	A0A2R8Y4F5;H0YFD6;P40939
18.4808	18.5741	16.9735	NaN	NaN	NaN	18.4663	18.8051	18.5606	18.801	17.3785	18.6888	19.0294	17.6625	20.4383	17.4669	NaN	16.9348				TUFM	6	6	6	18.1	18.1	18.1	49.541	0	43.319	168330000	23	0.040507	1.39247	0.0521221	1.11656	spe1	0.571273	0.243156	0.750789	0.484211		0.416522	0.380362	0.57665	-0.632344		P49411	P49411
NaN	20.6736	21.1835	NaN	NaN	NaN	20.7051	20.7231	NaN	NaN	NaN	20.9668	NaN	NaN	NaN	NaN	20.8608	NaN				RBBP6	1	1	1	0.7	0.7	0.7	113.49	0	7.9076	423580000	6	0.842375	0.0744943	0.866461	0.298344		0.576939	0.23887	0.756746	-0.720486		0.482989	0.316063	0.633472	-1.01883		H3BSK8;A0A2R8Y880;Q7Z6E9	H3BSK8;A0A2R8Y880;Q7Z6E9
17.5028	18.2424	NaN	17.8265	NaN	NaN	NaN	NaN	17.354	18.1014	NaN	17.4161	NaN	NaN	NaN	17.1113	18.321	16.8662				ILF3	6	6	6	8.4	8.4	8.4	95.337	0	68.4	71796000	10	0.705245	0.15166	0.76131	-0.21397		0.578148	0.237961	0.755589	-0.380516		0.768185	0.114534	0.828	-0.166547		Q12906;K7EQR9;K7EKJ9	Q12906
19.7727	19.5959	NaN	NaN	19.0834	NaN	18.7768	18.8276	18.6019	NaN	NaN	18.6241	18.9497	NaN	18.8286	18.5924	NaN	19.0364				ARPC1A	5	1	1	16.2	2.7	2.7	41.569	0	8.0631	123160000	12	0.433046	0.363466	0.488482	-0.537875		0.586133	0.232004	0.764236	-0.371435		0.809823	0.09161	0.840411	0.16644		Q92747	Q92747
24.2214	24.2819	26.1322	26.1585	26.2532	24.3072	25.9071	25.8854	25.9764	25.9369	23.7093	25.8183	24.1905	25.5767	25.9626	25.9115	25.7623	25.6562				RPL22	2	2	2	51.1	51.1	51.1	5.0827	0	22.658	2774100000	36	0.590521	0.228765	0.653353	0.313164		0.586808	0.231504	0.762604	0.284246		0.950644	0.0219821	0.95702	-0.0289179		K7EJT5;K7EP65;K7EKS7;K7ELC4;K7EMH1;K7ERI7;P35268	K7EJT5;K7EP65;K7EKS7;K7ELC4;K7EMH1;K7ERI7;P35268
20.1782	NaN	NaN	19.9589	19.5681	NaN	NaN	NaN	NaN	NaN	19.3314	19.7656	19.8476	19.786	20.1169	22.9083	NaN	NaN				CDC5L	2	2	2	2.2	2.2	2.2	92.25	0	12.394	584840000	10	0.160619	0.794202	0.188205	-1.493		0.597691	0.223523	0.774344	0.639553		0.121549	0.915247	0.285635	2.13255		Q99459	Q99459
NaN	NaN	NaN	NaN	NaN	NaN	NaN	NaN	NaN	NaN	16.5112	13.2637	NaN	NaN	NaN	14.9051	NaN	NaN				TOP2A	3	3	3	2.2	2.2	2.2	174.38	0	16.989	10847000	3	0.0456699	1.34037	0.0557681	-1.55516		0.597715	0.223506	0.771331	-0.34463		0.103466	0.985201	0.260724	1.21053		P11388;J3KTB7;E9PCY5;Q02880	P11388
NaN	NaN	NaN	NaN	NaN	NaN	NaN	NaN	NaN	NaN	NaN	NaN	NaN	NaN	17.7173	17.5065	NaN	NaN				COL1A2	2	2	2	1.3	1.3	1.3	129.15	0	12.882	27717000	2	#VALUE!	NaN	1	0		0.600514	0.221477	0.771938	-0.260609		0.140079	0.853627	0.303938	0.816793		A0A087WTA8;P08123	A0A087WTA8;P08123
22.3611	22.2286	22.0805	22.7509	21.8398	20.5813	21.2778	21.9538	21.8786	21.9232	21.9702	22.1624	21.9776	22.2618	22.039	22.1086	22.4806	21.9878				HNRNPU	14	14	14	18.9	18.9	18.9	90.583	0	129.31	2899300000	125	0.738911	0.131408	0.789095	-0.112674		0.603679	0.219194	0.773359	0.16889		0.0842287	1.07454	0.239733	0.281565		Q00839;A0A1W2PPS1;A0A1X7SBS1;A0A1W2PP35;Q5RI18;A0A1W2PQL0;A0A1W2PP34;A0A1W2PPL4;A0A1W2PPH7;A0A1W2PQ74;A0A1W2PRZ7;A0A1W2PQD4;A0A1W2PRI6;A0A1W2PPE9;A0A1W2PNG3;A0A1W2PP22	Q00839;A0A1W2PPS1;A0A1X7SBS1;A0A1W2PP35;Q5RI18;A0A1W2PQL0;A0A1W2PP34;A0A1W2PPL4;A0A1W2PPH7;A0A1W2PQ74
NaN	NaN	NaN	NaN	NaN	NaN	NaN	17.9992	18.1071	18.6797	NaN	18.3759	19.6187	19.2732	18.9067	18.8116	NaN	NaN				ATP5B	5	5	5	19.6	19.6	19.6	38.138	0	34.101	73891000	10	0.831981	0.0798865	0.856772	-0.159851		0.603805	0.219103	0.770569	0.472106		0.529394	0.276221	0.658642	0.631957		H0YH81;P06576;F8W0P7;F8W079;H0YI37	H0YH81;P06576;F8W0P7
NaN	NaN	NaN	NaN	NaN	NaN	16.7478	NaN	16.1265	NaN	17.1739	NaN	NaN	NaN	17.0441	NaN	NaN	NaN				IDH1	2	2	2	5.6	5.6	5.6	46.659	0	10.937	11615000	3	0.962237	0.0167178	0.96762	0.0270254		0.604735	0.218435	0.768659	0.266464		0.625582	0.203716	0.719244	0.239439		O75874	O75874
NaN	NaN	21.4558	NaN	NaN	24.5391	NaN	23.6522	NaN	NaN	24.8516	NaN	NaN	NaN	23.402	NaN	23.4227	23.6539				HIST2H3PS2	3	3	3	19.9	19.9	19.9	15.43	0	21.52	743680000	17	0.847545	0.0718372	0.870516	-0.447888		0.606894	0.216887	0.769023	1.08184		0.535636	0.27113	0.664902	1.52973		Q5TEC6;K7EMV3;K7EP01;A0A590UJJ6;B4DEB1;K7EK07;K7ES00;Q6NXT2;Q71DI3;Q16695;P84243;P68431;A0A590UJL8	Q5TEC6;K7EMV3;K7EP01;A0A590UJJ6;B4DEB1;K7EK07;K7ES00;Q6NXT2;Q71DI3;Q16695;P84243;P68431
18.7505	19.2959	NaN	19.7999	NaN	NaN	18.8899	19.057	19.5639	NaN	19.161	19.1246	19.1953	NaN	NaN	19.0533	18.8891	NaN				SQSTM1	4	4	4	14.1	14.1	14.1	47.687	0	135.46	131820000	15	0.544684	0.263855	0.6064	0.426079		0.607224	0.216651	0.766692	-0.403618		0.243156	0.614115	0.407039	-0.829697		Q13501;E7EMC7;E9PFW8;C9JRJ8;E3W990	Q13501;E7EMC7;E9PFW8
NaN	NaN	NaN	NaN	NaN	NaN	16.0675	16.1146	NaN	17.2666	15.8446	NaN	16.7086	16.9834	NaN	17.544	17.5472	NaN			+	RPN1	3	3	3	5.8	5.8	5.8	68.569	0	18.541	36092000	8	0.489222	0.310494	0.553271	-0.49032		0.608269	0.215904	0.765273	0.352175		0.00979129	2.00916	0.0475789	0.842495		P04843;F8WF32;B7Z4L4	P04843;F8WF32
26.9344	26.5712	27.568	27.144	26.499	26.9913	26.426	27.0458	25.8578	26.3411	26.8244	26.8305	27.2447	26.5567	26.5349	26.6048	27.334	26.747				HIST1H1C	11	11	3	35.7	35.7	12.2	21.364	0	98.752	19395000000	176	0.126917	0.89648	0.151099	-0.39704		0.609982	0.214683	0.765102	-0.114294		0.246527	0.608136	0.397935	0.282746		P16403;P16402;P22492	P16403;P16402
27.3493	27.1843	27.0214	27.3287	24.6851	26.8193	26.9807	27.0258	25.3806	25.3326	26.2406	25.8927	26.8689	26.7048	26.3361	26.2299	26.6027	26.2878				RPL29	2	2	2	13.8	13.8	13.8	18.512	0	18.26	9247300000	59	0.280854	0.55152	0.326045	-0.589213		0.610412	0.214377	0.762752	-0.226329		0.287093	0.541978	0.44668	0.362885		A0A3B3ITT5;P47914	A0A3B3ITT5;P47914
19.691	19.2848	19.7616	NaN	NaN	NaN	NaN	19.4117	NaN	NaN	19.2596	NaN	NaN	19.9502	19.8897	19.8266	NaN	19.4497				RPL10A	3	3	3	17.1	17.1	17.1	24.831	0	17.207	73294000	11	0.187699	0.726538	0.220079	-1.51232		0.615083	0.211066	0.765993	0.459395		0.11728	0.930776	0.27869	1.97171		P62906	P62906
25.9762	26.101	25.9566	26.0857	25.7464	25.355	25.5636	25.5915	25.1524	25.2891	25.5331	25.6673	26.119	26.0258	25.959	25.8007	25.8081	25.8977	+		+	RPL24	7	7	7	47.1	47.1	47.1	14.369	0	97.736	7279800000	93	0.0169965	1.76964	0.0246186	-0.403984		0.618046	0.208979	0.766806	0.0649087		0.000652049	3.18572	0.0128	0.468893		C9JXB8;C9JNW5;P83731	C9JXB8;C9JNW5;P83731
18.0495	19.1259	NaN	NaN	NaN	NaN	18.2595	18.1497	NaN	18.4796	17.5391	NaN	NaN	NaN	19.2698	18.4745	NaN	NaN				ZCCHC4	2	2	2	3.7	3.7	3.7	59.009	0	12.453	87008000	12	0.98575	0.00623331	0.990094	0.00812689		0.621543	0.206529	0.768862	-0.387235		0.579113	0.237237	0.692245	-0.395362		Q9H5U6;A0A087X0K5;H0Y8V8	Q9H5U6;A0A087X0K5;H0Y8V8
17.7708	NaN	NaN	17.7552	NaN	NaN	17.6547	17.2635	NaN	17.3581	16.9293	NaN	17.3708	17.9254	17.6353	NaN	18.1208	18.2919				TUBB3	12	2	1	17.6	3.3	2.1	88.381	0	13.966	69879000	11	0.287852	0.540831	0.330518	-0.533364		0.626412	0.20314	0.772207	0.238602		0.147069	0.832479	0.313727	0.771966		A0A0B4J269;Q13509;G3V2A3;G3V5W4;G3V2R8;G3V3R4;G3V2N6	A0A0B4J269;Q13509
NaN	19.458	19.4244	19.1008	19.2877	19.3357	NaN	NaN	18.5135	19.5193	NaN	NaN	18.9437	NaN	19.1601	NaN	20.1856	18.7951				ELAVL1	2	2	2	7.4	7.4	7.4	36.091	0	12.806	114410000	13	0.0471466	1.32655	0.0572286	-2.09021		0.632722	0.198787	0.777978	-0.391747		0.130674	0.88381	0.29278	1.69846		Q15717;M0QZR9	Q15717;M0QZR9
NaN	16.3819	NaN	NaN	NaN	NaN	15.9621	NaN	NaN	15.7954	NaN	15.0564	NaN	NaN	16.4338	16.572	NaN	NaN				DNAJA1	1	1	1	3	3	3	44.868	0.0045977	6.7503	8948700	8	0.13766	0.861193	0.163568	-0.501595		0.646825	0.189213	0.794544	0.116463		0.0906609	1.04258	0.250638	0.618058		P31689	P31689
25.1078	25.0109	24.8273	23.8292	24.7634	24.692	25.0015	25.4773	24.8807	24.6403	25.4406	25.2344	24.5553	24.868	25.3117	24.4496	25.1979	24.5225				RPS24	6	6	6	41.2	41.2	41.2	15.197	0	47.528	3450000000	105	0.106839	0.971269	0.13048	0.40738		0.649219	0.187609	0.795136	0.112396		0.17538	0.756021	0.346095	-0.294984		E7ETK0;A0A2R8Y849;A0A2R8YD14;P62847;A0A2R8Y8A0	E7ETK0;A0A2R8Y849;A0A2R8YD14;P62847;A0A2R8Y8A0
NaN	18.6967	NaN	NaN	NaN	NaN	NaN	NaN	NaN	NaN	NaN	NaN	19.4912	19.8162	NaN	NaN	NaN	NaN	+			LDHA	2	2	2	6.6	6.6	6.6	36.688	0	11.868	37530000	2	0.00247133	2.60707	0.00585185	-1.74109		0.65263	0.185333	0.796438	-0.379304		0.110933	0.954941	0.269709	1.36179		P00338;F5H5G7;F5H155;A8MW50;A0A087WUM2;G3XAP5;A0A3B3IS95;F5H245;A0A5F9ZHM4;Q6ZMR3;P07864;P07195	P00338;F5H5G7;F5H155;A8MW50;A0A087WUM2;G3XAP5;A0A3B3IS95;F5H245;A0A5F9ZHM4;Q6ZMR3;P07864;P07195
NaN	NaN	NaN	NaN	NaN	NaN	NaN	NaN	NaN	NaN	NaN	NaN	22.5981	22.4308	NaN	NaN	NaN	NaN				LRRC15	5	5	5	7.4	7.4	7.4	64.365	0	34.323	240060000	10	#VALUE!	NaN	1	0		0.658867	0.181202	0.801935	0.705563		0.0882612	1.05423	0.248348	2.87797		Q8TF66	Q8TF66
20.7355	21.3631	21.1984	19.9383	NaN	20.6818	19.9496	20.6452	19.8226	19.8678	20.2756	20.5103	19.917	19.9772	20.0486	20.0536	20.7013	19.9722				GAPDH	5	5	5	19.1	19.1	19.1	36.053	0	46.596	403990000	21	0.762908	0.117528	0.803841	-0.158381		0.665001	0.177178	0.807609	-0.225249		0.727364	0.138248	0.798227	-0.0668678		P04406;E7EUT5	P04406;E7EUT5
NaN	NaN	NaN	NaN	NaN	NaN	NaN	NaN	NaN	NaN	NaN	NaN	22.9381	23.1741	NaN	NaN	NaN	NaN				KRTAP4-7	7	1	0	31.9	11.4	0	22.491	0	9.1014	262510000	2	#VALUE!	NaN	1	0		0.665362	0.176942	0.805242	0.734169		0.3019	0.520137	0.461782	1.82362		A0A140TA64;Q9BYR0;A0A087WX21;A0A0G2JLE6	A0A140TA64;Q9BYR0;A0A087WX21;A0A0G2JLE6
NaN	NaN	NaN	NaN	NaN	NaN	NaN	NaN	16.6406	NaN	NaN	NaN	17.6907	NaN	NaN	17.5165	NaN	NaN				EEF2	3	3	3	3.7	3.7	3.7	95.337	0	21.235	22556000	4	0.0517285	1.28627	0.0612877	-1.15014		0.668052	0.17519	0.805712	-0.220839		0.107736	0.96764	0.264477	0.929303		P13639	P13639
20.1342	18.4377	18.7503	18.8825	NaN	NaN	18.901	19.186	18.9232	19.3538	NaN	19.6217	18.3319	17.7556	19.2456	18.6309	19.767	19.2005				GTPBP4	8	8	8	12.8	12.8	12.8	73.964	0	52.483	282590000	38	0.927089	0.0328785	0.94462	-0.0715933		0.668256	0.175057	0.803068	0.209934		0.707395	0.150338	0.779349	0.281528		Q9BZE4;Q5T3R7	Q9BZE4;Q5T3R7
21.9484	21.8212	20.8664	21.7357	21.8952	21.0296	21.3292	21.7069	21.6571	21.6408	21.7193	21.4558	21.5965	21.7375	21.7959	21.7651	21.5574	21.3841				DDX5	12	12	6	19.7	19.7	9	69.086	0	82.281	1851400000	116	0.865375	0.0627956	0.887812	0.0354706		0.668284	0.175039	0.800257	0.0900281		0.561039	0.251007	0.67584	0.0545575		J3KTA4;P17844;J3KRZ1;J3QSF1;J3QRQ7;J3QR02;J3KRX8;J3KTQ4;A0A0U1RQJ0;X6RLV5	J3KTA4;P17844;J3KRZ1
22.2106	21.2238	22.5304	22.4636	23.1055	23.3273	22.1248	22.3194	22.1425	21.3817	19.0978	22.2495	21.9567	22.535	22.2794	22.8762	22.1954	22.143				RPS19	8	8	8	47.6	47.6	47.6	16.06	0	52.316	937820000	57	0.150447	0.822617	0.179302	-0.924256		0.669194	0.174448	0.798491	-0.145933		0.170667	0.767851	0.342694	0.778324		P39019;A0A075B6E2;M0R2L9;M0QYF7;M0R140	P39019;A0A075B6E2
18.984	19.8117	NaN	19.5546	NaN	NaN	20.0789	20.1065	20.4584	20.2793	19.6022	20.2103	NaN	20.0114	18.9413	17.9887	20.3645	18.4894	+			RAB1B	3	3	3	17.4	17.4	17.4	22.171	0	22.29	190590000	23	0.0109111	1.96213	0.018321	1.76992	spe1	0.67928	0.167951	0.80844	0.344887		0.0393224	1.40536	0.148635	-1.42503		Q9H0U4;P62820;E9PLD0;E7END7;Q92928;H0YMN7;G3V196;H0YLJ8;H0YNE9;A0A2R8YFB8;A0A2R8YDI9;P61026;P51153;Q92930;P61006;P59190;H0YL94	Q9H0U4;P62820;E9PLD0;E7END7;Q92928
22.5948	22.8668	22.432	22.2034	22.0538	21.7336	22.4307	22.5111	22.4272	21.9109	21.7986	22.448	22.341	21.0364	22.6854	22.6346	23.2925	22.7939				C9orf114	10	10	10	31.4	31.4	31.4	42.008	0	84.417	2023200000	99	0.780701	0.107515	0.81359	-0.05966		0.680263	0.167323	0.806841	0.149878		0.548545	0.260788	0.679176	0.209538		Q5T280;R4GNG4	Q5T280
21.8654	22.5735	22.9888	22.5522	22.3483	22.4939	21.5327	22.5085	21.845	21.3716	22.196	21.764	22.7377	23.1309	22.7624	21.9	21.8758	21.691	+			SFPQ	17	17	16	28.7	28.7	27.6	76.149	0	157.65	2822100000	138	0.024813	1.60532	0.0342909	-0.600726		0.682185	0.166098	0.806394	-0.120736		0.139363	0.855853	0.304062	0.47999		P23246;H0Y9K7;H0Y9U2	P23246
21.3997	21.1064	NaN	20.8613	21.1778	21.1253	20.9152	19.9466	19.9083	19.535	NaN	20.1892	20.4922	NaN	20.823	20.5548	20.256	20.4185				ARPC1B	7	2	2	25.8	8.1	8.1	40.949	0	20.325	450720000	17	0.396252	0.402028	0.443512	-0.942855		0.683353	0.165355	0.804814	-0.408503		0.572759	0.242028	0.688913	0.534352		O15143;C9JEY1;C9K057;C9JTT6;C9JBJ7;F8VXW2;C9JM51;F8WEB3	O15143;C9JEY1;C9K057
20.5827	20.5101	20.2906	21.4494	20.4835	20.7414	20.3288	21.1279	20.9891	20.757	20.1498	20.8245	19.9631	20.4484	21.9933	21.4623	20.5112	20.5247				TSR1	11	11	11	16.3	16.3	16.3	91.809	0	96.118	1103200000	99	0.931981	0.0305928	0.945511	0.0198959		0.695503	0.157701	0.817371	0.140886		0.733061	0.13486	0.80289	0.12099		Q2NL82;I3L1Q5;I3L4E8	Q2NL82
22.5477	22.5737	22.4335	22.6977	22.048	21.9834	21.7906	21.8731	21.5772	21.8191	21.9973	22.2908	22.419	22.5458	22.4242	22.3429	22.183	22.0252	+		+	MYL6	9	1	1	62.8	8.3	8.3	16.29	0	8.1231	886460000	18	0.0102664	1.98858	0.0182564	-0.48931		0.697312	0.156573	0.816906	-0.0573092		0.00594456	2.22588	0.0346667	0.432001		F8W1R7;G3V1V0;P60660;J3KND3;B7Z6Z4;F8VPF3;G3V1Y7;H0YI43	F8W1R7;G3V1V0;P60660;J3KND3;B7Z6Z4;F8VPF3;G3V1Y7
NaN	NaN	NaN	NaN	NaN	NaN	NaN	NaN	NaN	NaN	NaN	NaN	23.0327	23.0898	NaN	NaN	NaN	NaN					4	4	4	9.2	9.2	9.2	43.89	0	75.964	245110000	9	#VALUE!	NaN	1	0		0.699455	0.15524	0.816653	0.63734		0.125711	0.900626	0.290339	2.78677		P0DPA2	P0DPA2
18.4948	18.6033	NaN	NaN	NaN	NaN	18.0088	NaN	17.3055	NaN	17.0687	NaN	18.0077	NaN	16.7862	NaN	17.6735	18.2638				BCLAF1	2	2	2	2.6	2.6	2.6	80.618	0	12.58	64704000	11	0.131662	0.880541	0.156131	-1.12733		0.705409	0.151559	0.82101	-0.172349		0.158263	0.800621	0.328174	0.954977		A0A1W2PQ43;E9PK09;E9PQN2;E9PKI6;E9PK91;Q9NYF8;H0YF00;E9PJA7	A0A1W2PQ43;E9PK09;E9PQN2;E9PKI6;E9PK91;Q9NYF8;H0YF00;E9PJA7
22.4638	22.4288	23.6257	22.3533	23.3381	22.2135	21.5797	22.7826	22.4734	21.1291	22.2498	22.5726	23.0555	22.8734	21.9544	23.0233	23.2873	22.9437				RPL19	4	4	4	22.3	22.3	22.3	23.134	0	70.143	733110000	37	0.119485	0.922686	0.143573	-0.605995		0.70576	0.151343	0.8188	0.119054		0.0487181	1.31231	0.169882	0.725049		J3QR09;J3KTE4;P84098	J3QR09;J3KTE4;P84098
17.5594	NaN	NaN	NaN	18.3859	NaN	NaN	NaN	17.3769	NaN	NaN	NaN	NaN	NaN	21.0554	20.6101	NaN	NaN				P4HB	6	6	6	15	15	15	57.116	0	137.38	157000000	13	0.05668	1.24657	0.0688108	-1.25535		0.707551	0.150242	0.818282	0.418044		0.177151	0.751656	0.348622	1.67339		P07237;H7BZ94;I3L312;I3L398;I3L4M2;I3NI03;I3L3U6;I3L0S0;I3L3P5;H0Y3Z3	P07237;H7BZ94;I3L312;I3L398
21.9431	19.6626	22.2264	22.4689	22.0288	21.8562	21.788	22.0329	21.2256	21.2084	21.7645	21.7887	22.1404	21.8458	21.721	21.5307	22.1135	21.8144				MDK	3	3	3	30.5	30.5	30.5	14.374	0	57.72	467080000	25	0.888806	0.0511929	0.910539	-0.0629679		0.710426	0.148481	0.819041	0.163339		0.207184	0.683644	0.367855	0.226307		E9PPJ5;E9PLM6;P21741	E9PPJ5;E9PLM6;P21741
20.6006	20.8093	20.3456	19.7268	20.1253	19.6284	20.4544	19.7679	20.3266	20.216	20.6017	20.4546	20.0435	20.3609	20.5603	20.3956	19.9781	19.3176				DDX3X	11	10	10	18.9	17.2	17.2	73.243	0	99.537	877940000	89	0.675831	0.170162	0.732056	0.0975326		0.722838	0.140959	0.831631	-0.0966581		0.394104	0.404389	0.561204	-0.194191		O00571;F6S8Q4;A0A2R8Y645;A0A2R8Y4A4;A0A2R8YFS5;A0A2U3TZJ9;A0A2R8YFR4;A0A0D9SG12;A0A2R8YCW1;A0A2R8YF78;A0A0D9SFB3;A0A2R8Y5G6;A0A0D9SF53;A0A2R8Y7T2;A0A2R8YDT5;O15523;A0A2R8YDH3;A0A0J9YVQ7;A0A087WVZ1;C9J081;C9J8G5;A0A2R8Y4D2;A0A2R8YCU0;A0A2R8Y650	O00571;F6S8Q4;A0A2R8Y645;A0A2R8Y4A4;A0A2R8YFS5;A0A2U3TZJ9;A0A2R8YFR4;A0A0D9SG12;A0A2R8YCW1;A0A2R8YF78;A0A0D9SFB3;A0A2R8Y5G6;A0A0D9SF53;A0A2R8Y7T2;A0A2R8YDT5;O15523;A0A2R8YDH3;A0A0J9YVQ7
22.5145	20.446	22.7712	23.2862	23.4853	22.3253	23.0996	23.2053	23.1203	22.8969	22.9023	22.8807	21.9132	22.5112	23.3516	22.9792	23.1806	21.9563				RPS15A	7	7	7	58.5	58.5	58.5	14.839	0	45.339	1083400000	40	0.250283	0.601569	0.287651	0.546103		0.735827	0.133224	0.845007	0.177277		0.186097	0.730261	0.349359	-0.368827		P62244;I3L3P7;I3L246;H3BN98;H3BV27;H3BT37;I3L303;H3BVC7	P62244;I3L3P7;I3L246;H3BN98
20.8402	20.451	20.3488	20.3554	20.6418	19.3599	17.0904	20.465	18.5861	NaN	19.9342	20.6304	19.9042	19.8916	20.7089	20.6004	20.1947	20.1762				TMOD3	8	8	8	29.5	29.5	29.5	39.594	0	137.57	390340000	40	0.0777535	1.10928	0.0941366	-1.39791		0.737403	0.132295	0.844515	-0.0868584		0.0882409	1.05433	0.250989	1.31105		Q9NYL9;H0YKU1;H0YNJ8;G5EA42;Q9NZR1	Q9NYL9;H0YKU1;H0YNJ8
23.5191	NaN	23.0863	23.3873	22.9644	22.6187	NaN	23.9691	23.3846	23.3944	23.0415	23.4561	23.8709	23.4437	NaN	23.7716	24.6271	NaN				IGKV4-1	1	1	1	7.4	7.4	7.4	13.38	0	9.8327	688190000	18	0.7978	0.0981057	0.828723	0.406407		0.738268	0.131786	0.842622	-0.702651		0.592445	0.227352	0.702093	-1.10906		P06312	P06312
NaN	NaN	NaN	NaN	NaN	NaN	NaN	NaN	18.7568	18.4794	NaN	18.1801	19.016	NaN	NaN	NaN	18.332	NaN				PYCR1	1	1	1	5.4	5.4	5.4	25.626	0.0023641	7.0822	19655000	6	0.556743	0.254345	0.616104	0.435963		0.740028	0.130752	0.84163	-0.243186		0.440766	0.355792	0.594855	-0.67915		J3QKT4;A0A087WTV6;E2QRB3;A0A087WZR9;J3KR12;P32322;Q96C36	J3QKT4;A0A087WTV6;E2QRB3;A0A087WZR9;J3KR12;P32322;Q96C36
18.319	18.2752	NaN	NaN	NaN	NaN	NaN	16.7994	17.598	15.7134	15.5702	16.7349	17.2446	NaN	18.4272	18.9055	18.0121	16.8789	+			OSBPL3	4	4	4	5.7	5.7	5.7	101.22	0	26.909	112280000	21	0.0191593	1.71762	0.0278384	-1.73964		0.762823	0.117576	0.867664	0.127128		0.0150747	1.82175	0.0670435	1.86677		Q9H4L5	Q9H4L5
26.1634	25.9654	26.603	26.0081	26.1445	25.8595	25.7298	25.8748	25.6491	25.4833	25.5724	25.8553	26.0905	25.8272	26.3629	26.3195	25.9972	25.8884	+		+	RPS16	13	13	13	71.9	71.9	71.9	16.445	0	118.94	13228000000	236	0.00605048	2.21821	0.0121739	-0.42987		0.764188	0.1168	0.866635	-0.0430492		0.00571479	2.243	0.0358571	0.386821		P62249;M0R210;M0R3H0;M0R1M5;Q6IPX4;M0QX76	P62249;M0R210;M0R3H0
26.0157	NaN	26.2573	NaN	25.6823	25.4554	25.4779	25.9505	25.6083	23.9446	25.7719	NaN	24.2296	25.8736	NaN	24.08	26.0095	NaN				IGKV A18	2	2	2	19.6	19.6	19.6	11.192	0	13.089	4553600000	19	0.729589	0.136922	0.781837	0.853979		0.772907	0.111873	0.874613	-0.767851		0.515421	0.287838	0.659907	-1.62183		A0A5H1ZRS9;A2NJV5;A0A0A0MRZ7;A0A075B6S2;A0A5H1ZRS2;A0A087X0Q4;A0A075B6S6;A0A075B6P5;A0A0C4DH68;A0A075B6R9;A0A087WW87;P06310;P01615;P01614	A0A5H1ZRS9;A2NJV5;A0A0A0MRZ7;A0A075B6S2;A0A5H1ZRS2;A0A087X0Q4;A0A075B6S6;A0A075B6P5;A0A0C4DH68;A0A075B6R9;A0A087WW87;P06310;P01615;P01614
21.3769	NaN	NaN	19.5441	NaN	NaN	19.3643	19.7602	NaN	18.9318	NaN	NaN	20.7079	NaN	NaN	NaN	20.7873	NaN				ARG1	2	2	2	7.6	7.6	7.6	25.66	0	12.451	127030000	6	0.664179	0.177715	0.727433	-0.539639		0.775365	0.110494	0.874578	-0.389286		0.910659	0.040644	0.925761	0.150353		A0A5F9ZH78;P05089	A0A5F9ZH78;P05089
NaN	16.1687	NaN	18.9482	NaN	NaN	19.0231	20.2628	18.604	18.7006	18.9171	18.7159	19.1804	NaN	18.1813	NaN	NaN	19.2	+			LYAR	6	6	6	19.8	19.8	19.8	43.614	0	48.381	95438000	16	0.0197488	1.70446	0.02844	1.62105	spe1	0.776716	0.109738	0.873377	0.239438		0.069274	1.15943	0.213728	-1.38161		Q9NX58	Q9NX58
NaN	20.4209	NaN	NaN	20.2948	NaN	18.9054	NaN	NaN	18.7571	19.1509	NaN	NaN	19.6795	NaN	NaN	19.1834	NaN				CAPZA2	4	3	3	19.2	15.7	15.7	32.949	0	30.411	73336000	7	0.921676	0.0354218	0.940195	0.104569		0.789369	0.10272	0.886257	-0.331974		0.671491	0.17296	0.747298	-0.436543		P47755;C9JUG7;F8W9N7	P47755;C9JUG7;F8W9N7
20.2715	20.4572	NaN	NaN	NaN	NaN	NaN	19.4217	19.049	19.3921	NaN	19.0518	19.4837	20.5643	19.7763	20.1244	19.446	NaN				HSPB1	2	2	2	13.2	13.2	13.2	22.782	0	113.77	143080000	11	0.717167	0.14438	0.773911	-0.337128		0.790336	0.102188	0.884553	0.314517		0.59451	0.225841	0.702213	0.651645		P04792;C9J3N8;F8WE04	P04792;C9J3N8;F8WE04
NaN	NaN	NaN	NaN	NaN	NaN	NaN	NaN	NaN	NaN	20.3817	20.5107	NaN	21.5614	NaN	NaN	NaN	NaN				TXN	2	2	2	21	21	21	11.737	0	11.276	41685000	3	0.749157	0.125427	0.794047	0.364217		0.793427	0.100493	0.885561	0.253986		0.938495	0.027568	0.948207	-0.110231		P10599	P10599
NaN	NaN	28.1947	27.85	28.1643	28.2274	28.2696	28.7571	27.0215	27.2726	28.3359	27.71	27.7013	27.7127	NaN	27.4562	NaN	27.4385				RPL39P5	1	1	1	19.6	19.6	19.6	6.3225	0	8.0323	3602400000	19	0.171069	0.766828	0.200548	3.35415		0.793655	0.100368	0.882928	-0.903535		0.120381	0.919441	0.284596	-4.25769		Q59GN2;P62891	Q59GN2;P62891
20.7064	20.2274	20.3005	20.4858	20.5793	19.7072	19.3411	20.5337	19.5583	19.9513	19.8605	19.5723	19.6147	19.5462	20.4141	20.0685	19.7761	21.9507				IGF2BP1	9	9	8	18.9	18.9	17.2	63.48	0	61.43	685110000	56	0.0394803	1.40362	0.0507077	-0.531561		0.794173	0.100085	0.880678	-0.106065		0.31993	0.494945	0.475242	0.425495		Q9NZI8	Q9NZI8
NaN	19.9663	NaN	20.0726	NaN	NaN	NaN	19.792	19.6272	19.696	NaN	20.185	NaN	NaN	NaN	20.2168	20.141	19.9545				ARF4	1	1	1	7.9	7.9	7.9	14.553	0	8.0002	74215000	9	0.790469	0.102115	0.821579	0.288721		0.799748	0.0970471	0.884286	0.256412		0.976172	0.0104737	0.97817	-0.0323097		C9JPM4;C9JAK5;P18085	C9JPM4;C9JAK5;P18085
NaN	NaN	NaN	NaN	NaN	NaN	18.6775	NaN	NaN	NaN	18.2081	18.6612	20.1326	NaN	NaN	18.7981	NaN	NaN				PPP1CB	1	1	1	22	22	22	9.7506	0	9.4516	13710000	5	0.633718	0.198104	0.694581	0.352204		0.803678	0.0949177	0.886589	0.208541		0.886283	0.0524274	0.908932	-0.143663		H0Y3Y6;E7ETD8;F8VR82;F8VYE8;F8W0W8;P36873;P62140;P62136	H0Y3Y6;E7ETD8;F8VR82;F8VYE8;F8W0W8;P36873;P62140;P62136
17.3907	17.4769	17.8602	18.0494	18.606	NaN	17.271	18.2312	17.9545	17.7977	17.1856	18.2148	17.8231	17.9366	18.5192	18.0372	17.7611	17.4331				HNRNPK	1	1	1	3.2	3.2	3.2	41.807	0	9.511	87991000	18	0.479306	0.319387	0.541969	-0.204055		0.813073	0.0898703	0.895677	-0.0614602		0.560257	0.251613	0.67956	0.142595		Q5T6W2;P61978	Q5T6W2;P61978
19.488	19.2669	19.4828	19.8374	19.703	18.908	18.8334	19.2032	19.8671	19.4937	18.1411	19.8562	19.5112	19.4129	19.515	19.6373	19.4024	18.9683				FARSA	4	4	4	9.8	9.8	9.8	57.563	0	36.056	289800000	37	0.49371	0.306528	0.554226	-0.215272		0.813479	0.0896538	0.89326	-0.039855		0.555345	0.255437	0.682855	0.175417		Q9Y285;K7ER16;K7ER00;K7EK06	Q9Y285;K7ER16;K7ER00;K7EK06
23.6694	22.9534	21.9639	23.7803	23.7296	23.4118	23.0326	23.2197	23.197	22.7866	23.0932	23.0566	23.0169	22.8731	23.6204	23.3981	23.6453	22.4734				HNRNPC	11	11	5	31	31	16	33.67	0	99.117	3008400000	114	0.537485	0.269634	0.603756	-0.187109		0.819919	0.0862292	0.897885	-0.0802043		0.604417	0.218663	0.712509	0.106904		P07910;G3V2Q1;G3V4C1;B2R5W2;G3V4W0;B4DY08;G3V576;A0A0G2JPF8;A0A0G2JNQ3;G3V2D6;G3V575;G3V555;B7ZW38;O60812;P0DMR1;B2RXH8;B4DSU6;G3V251;G3V3K6;G3V5X6;G3V4M8;G3V2H6	P07910;G3V2Q1;G3V4C1;B2R5W2;G3V4W0;B4DY08;G3V576;A0A0G2JPF8;A0A0G2JNQ3;G3V2D6;G3V575;G3V555;B7ZW38;O60812;P0DMR1;B2RXH8
NaN	16.2795	NaN	NaN	NaN	NaN	15.9774	16.1451	NaN	NaN	15.6953	16.0372	NaN	NaN	NaN	NaN	16.2486	NaN	+			SPTAN1	97	1	1	48.8	0.7	0.7	282.83	0	12.736	58474000	6	0.0148981	1.82687	0.0228387	-1.09978		0.823158	0.0845166	0.898607	-0.105354		0.0174076	1.75926	0.0710588	0.994426		A0A0D9SF54;A0A0D9SGF6;A0A0D9SFF6;A0A0D9SFH4;A0A1B0GV13;A0A1B0GTB7;A0A1B0GUH3;A0A5F9ZHC3	A0A0D9SF54;A0A0D9SGF6
18.7757	NaN	NaN	19.2175	NaN	NaN	17.8543	18.2753	18.3317	18.4532	19.9244	18.5005	NaN	NaN	19.5133	18.6834	19.5832	18.7263				SLC25A1	4	4	4	14.8	14.8	14.8	34.012	0	25.263	102950000	15	0.335173	0.474731	0.37321	0.512066		0.833176	0.079263	0.908459	0.15869		0.609884	0.214753	0.714835	-0.353375		P53007;B4DP62	P53007;B4DP62
26.5043	27.0846	27.163	26.6326	26.3315	26.8769	26.373	26.5952	26.4125	26.1742	26.5706	26.3173	26.715	26.8595	26.7093	26.5958	27.1503	26.7648	+		+	RPS9	16	16	16	58.8	58.8	58.8	22.591	0	170.94	21364000000	221	0.0376825	1.42386	0.0478438	-0.358353		0.833783	0.078947	0.906489	0.033625		0.00318794	2.49649	0.0246957	0.391978		P46781;B5MCT8;C9JM19;F2Z3C0;A8MXK4	P46781;B5MCT8;C9JM19
NaN	NaN	NaN	NaN	NaN	NaN	NaN	NaN	NaN	NaN	NaN	NaN	20.1444	18.1687	NaN	NaN	NaN	NaN				DSG4	3	3	3	3.8	3.8	3.8	113.82	0	20.805	50878000	5	#VALUE!	NaN	1	0		0.84209	0.0746415	0.913076	-0.154294		0.196583	0.706453	0.355166	1.12378		Q86SJ6	Q86SJ6
20.1871	19.5771	NaN	18.542	NaN	NaN	19.1183	19.4307	17.5553	18.9527	18.1736	18.3589	18.31	18.47	18.6135	18.5742	19.3438	17.7292				ILF2	3	3	3	12.5	12.5	12.5	38.91	0	31.982	124570000	22	0.746612	0.126905	0.794336	0.213949		0.846441	0.0724032	0.915432	0.122474		0.801752	0.0959597	0.838524	-0.0914749		B4DY09;Q12905;X6R6Z1;A0A0A0MRL0	B4DY09;Q12905;X6R6Z1
19.5432	20.9895	NaN	NaN	NaN	NaN	NaN	18.5478	18.1466	18.0367	19.7023	19.575	NaN	NaN	18.4163	18.4736	NaN	19.1028				CXorf56	2	2	2	11.3	11.3	11.3	25.624	0	13.39	80391000	11	0.626372	0.203168	0.687928	0.482377		0.848884	0.0711519	0.915157	0.173187		0.636338	0.196312	0.723701	-0.30919		Q9H5V9	Q9H5V9
NaN	NaN	NaN	NaN	NaN	NaN	17.7538	18.3411	18.145	18.0115	18.0415	18.3344	16.9118	NaN	19.7829	NaN	NaN	NaN	+			NUDT21	4	4	4	18.5	18.5	18.5	26.227	0	24.759	38261000	6	0.012211	1.91325	0.0202353	1.0516	spe1	0.849053	0.0710652	0.912426	-0.170781		0.163957	0.785269	0.337571	-1.22238		O43809;H3BND3;H3BV41	O43809;H3BND3;H3BV41
15.0665	NaN	NaN	NaN	NaN	NaN	15.6202	15.802	NaN	NaN	16.4631	17.7403	20.1413	20.1041	NaN	NaN	NaN	NaN				DSP	23	23	23	10.2	10.2	10.2	331.77	0	314.17	445740000	42	0.15733	0.803189	0.183753	-0.953201		0.862546	0.0642176	0.924912	-0.210637		0.528163	0.277232	0.659409	0.742564		P15924	P15924
20.7824	21.153	21.5651	20.217	20.3061	19.9025	20.0137	18.7599	20.4187	20.5078	19.5748	20.3843	20.0568	19.717	21.5844	21.1201	20.4236	20.6502				PUF60	10	10	10	27.7	27.7	27.7	54.626	0	127.52	692660000	54	0.0882409	1.05433	0.107855	-0.711134		0.872787	0.0590918	0.935439	-0.0623379		0.129567	0.887507	0.294512	0.648796		A0A0J9YYL3;A0A0J9YXJ8;A0A0J9YVP6;A0A0J9YXX5;Q9UHX1;A0A0J9YVR6;E9PQ56;A0A0J9YWM1;H0YEM1;E9PN18;E9PMU7;E9PL19;H0YCP8	A0A0J9YYL3;A0A0J9YXJ8;A0A0J9YVP6;A0A0J9YXX5;Q9UHX1;A0A0J9YVR6;E9PQ56;A0A0J9YWM1;H0YEM1;E9PN18
21.7697	22.08	NaN	NaN	NaN	21.5579	21.884	NaN	21.9306	NaN	NaN	NaN	NaN	21.9351	21.8419	21.6281	21.8902	NaN				IGKV3OR2-268	1	1	1	7.8	7.8	7.8	12.586	0.0023753	7.1221	101580000	10	0.201693	0.695309	0.237196	-2.13097		0.879599	0.0557155	0.940758	0.206203		0.18963	0.722093	0.350692	2.33718		A0A0C4DH90;A0A075B6H7;A0A0C4DH55;P01624	A0A0C4DH90;A0A075B6H7;A0A0C4DH55;P01624
18.5016	18.3781	NaN	NaN	NaN	NaN	NaN	17.9072	17.96	NaN	18.9612	NaN	NaN	18.3607	18.5782	19.3003	NaN	NaN				PABPC4	9	3	3	16.4	5.2	5.2	67.97	0	18.011	99092000	11	0.413103	0.383942	0.462871	-0.652334		0.879721	0.0556551	0.937957	-0.120539		0.559199	0.252434	0.680676	0.531796		B1ANR0;Q13310;H0Y5F5;B1ANR1;H0YEU6;H0YER0	B1ANR0;Q13310;H0Y5F5
NaN	NaN	NaN	17.7972	NaN	NaN	16.0753	NaN	NaN	17.7713	NaN	NaN	NaN	NaN	17.0331	NaN	NaN	17.9162				DDX28	2	2	2	4.3	4.3	4.3	59.58	0	12.337	28863000	8	0.263204	0.579707	0.304822	-0.807879		0.880641	0.0552013	0.936111	-0.110605		0.290792	0.536418	0.45101	0.697274		Q9NUL7	Q9NUL7
NaN	NaN	NaN	NaN	NaN	NaN	NaN	NaN	19.6488	19.9066	19.4247	19.7164	NaN	NaN	19.6082	19.5943	NaN	NaN				HSPA9	1	1	1	14.5	14.5	14.5	6.8096	0.0023981	7.1785	19843000	6	0.0549554	1.25999	0.0661769	1.28961		0.882504	0.0542831	0.935089	0.111564		0.181468	0.7412	0.346092	-1.17805		D6RA73;D6RJI2;A0A3B3ITI4;P38646	D6RA73;D6RJI2;A0A3B3ITI4;P38646
27.5119	27.3139	27.5391	26.6443	26.1699	27.4507	26.8195	27.0588	26.9707	26.5009	26.7554	27.0848	26.6806	26.6536	27.0265	27.1284	27.5226	27.372				RPL13	12	12	12	44.5	44.5	44.5	24.261	0	235.18	22684000000	173	0.356331	0.448146	0.399083	-0.23998		0.883374	0.0538553	0.93308	-0.0410283		0.269754	0.569032	0.424332	0.198951		P26373;J3QSB4;J3KS98;H3BUK8;H3BTH3	P26373;J3QSB4
NaN	NaN	NaN	NaN	20.3946	NaN	20.1637	20.2683	NaN	NaN	20.4927	19.8405	NaN	NaN	20.0442	NaN	NaN	NaN				ERH	1	1	1	15.5	15.5	15.5	8.2033	0	10.209	29245000	1	0.315255	0.501338	0.35569	1.19633		0.897273	0.0470756	0.946924	0.121226		0.35387	0.451156	0.51379	-1.07511		G3V279;P84090	G3V279;P84090
20.6589	NaN	NaN	NaN	NaN	20.7505	NaN	NaN	NaN	NaN	NaN	NaN	24.1237	23.9913	NaN	NaN	NaN	NaN	+			CEP131	2	2	2	13.6	13.6	13.6	23.959	0	11.122	537250000	4	0.00411064	2.38609	0.00850794	-2.7482		0.90029	0.0456178	0.947293	0.228313		0.106201	0.973872	0.261407	2.97652		I3L316;I3L4M5;I3L2X7;I3L2J8;Q9UPN4	I3L316;I3L4M5;I3L2X7;I3L2J8;Q9UPN4
20.703	20.904	NaN	20.0765	NaN	NaN	17.877	18.1377	18.4461	18.6862	18.4143	18.3375	NaN	18.5455	19.0961	19.0693	19.8524	20.0324				TSFM	1	1	1	4.8	4.8	4.8	25.055	0.0089686	6.5253	143860000	15	0.363855	0.439072	0.405587	-0.696033		0.909752	0.0410772	0.955672	0.0914485		0.0385496	1.41398	0.147613	0.787481		F8VS27	F8VS27
23.7289	NaN	23.469	20.6419	NaN	23.6932	22.2922	22.7639	23.2322	22.911	23.2905	23.5442	22.1169	22.8162	23.8144	23.4487	22.1944	NaN				RPL31	5	5	5	38.4	38.4	38.4	14.463	0	42.526	952960000	27	0.16498	0.782569	0.192796	1.7535		0.916767	0.0377411	0.960473	0.199015		0.313429	0.503861	0.472618	-1.55448		P62899;H7C2W9;C9JU56;B7Z4E3;B7Z4C8;B8ZZK4	P62899;H7C2W9;C9JU56;B7Z4E3;B7Z4C8;B8ZZK4
19.6175	19.5238	19.6916	NaN	19.2946	NaN	19.0744	18.7112	19.9213	18.6555	19.1997	19.0297	19.457	19.4629	19.17	19.2991	19.128	19.044				TUBB6	10	2	2	23.8	6.1	6.1	49.857	0	15.17	207260000	17	0.609901	0.214741	0.67264	-0.142039		0.927105	0.0328712	0.968834	0.0195058		0.43668	0.359837	0.591467	0.161544		Q9BUF5;K7ESM5;K7ESQ3;K7EQT3;K7EJ64;K7ERA8;K7EJZ4;K7ES63;K7EL29;K7EN98;K7EPE5	Q9BUF5;K7ESM5
25.4711	25.3582	25.5673	25.5872	25.3396	25.3547	25.082	25.1732	25.1294	24.9924	25.3232	25.3791	25.5728	25.727	25.6315	25.3294	25.1725	25.1856	+			TUBA1B	18	18	1	51.2	51.2	2.9	50.151	0	323.31	16372000000	299	0.00538295	2.26898	0.0105672	-0.266456		0.928827	0.0320651	0.967506	-0.00986131		0.0487663	1.31188	0.167594	0.256594		P68363;P68366;C9JDS9	P68363;P68366
18.7551	18.9845	18.1567	NaN	NaN	NaN	18.1295	18.2866	18.1003	17.732	18.8667	18.0635	NaN	NaN	18.6092	19.3306	18.685	18.4035				LTV1	2	2	2	5.3	5.3	5.3	54.854	0	18.812	93821000	13	0.599964	0.221875	0.663707	0.362585		0.929062	0.0319551	0.964913	-0.0843099		0.521087	0.28309	0.652578	-0.446895		Q96GA3;A0A075B6Q4	Q96GA3;A0A075B6Q4
NaN	NaN	NaN	NaN	NaN	NaN	NaN	NaN	NaN	NaN	NaN	NaN	19.9843	19.4032	NaN	NaN	NaN	NaN				PPIE	1	1	1	4.2	4.2	4.2	23.833	0	7.9319	20767000	2	#VALUE!	NaN	1	0		0.931447	0.030842	0.964707	-0.0816436		0.259731	0.585476	0.412463	1.06853		E9PKY5;E9PEQ6;Q9UNP9	E9PKY5;E9PEQ6;Q9UNP9
NaN	NaN	NaN	NaN	NaN	NaN	NaN	19.3127	NaN	NaN	NaN	19.5951	18.5217	NaN	NaN	17.4156	17.576	NaN				NIPSNAP1	3	3	3	11.6	11.6	11.6	33.31	0	19.355	35036000	9	0.644506	0.190773	0.706271	-0.501662		0.941402	0.0262247	0.972872	-0.0494167		0.64418	0.190993	0.72633	0.452245		Q9BPW8;H7C2U6;C9JDV8;F8WCR5	Q9BPW8;H7C2U6
24.0347	23.8016	23.5167	23.4691	23.2051	23.3834	22.0274	23.6083	23.002	22.5888	22.4765	22.624	23.5512	23.0931	23.4689	23.9884	23.813	23.5706	+		+	TUBB	20	5	4	64.1	20.2	16.7	47.766	0	132.92	3739100000	77	0.00699874	2.15498	0.0134857	-0.847268		0.944862	0.0246317	0.974036	0.0124331		0.00664554	2.17747	0.0361212	0.859701		Q5JP53;P07437;Q5ST81;A6NNZ2;CON__ENSEMBL:ENSBTAP00000025008;Q9H4B7;M0R1I1	Q5JP53;P07437;Q5ST81
NaN	NaN	NaN	NaN	NaN	NaN	NaN	NaN	NaN	NaN	NaN	NaN	NaN	NaN	19.7236	18.0632	NaN	NaN				PNLIPRP1	2	2	2	3.6	3.6	3.6	51.844	0	11.837	29631000	4	#VALUE!	NaN	1	0		0.947498	0.0234218	0.973591	-0.0521173		0.138232	0.859391	0.303528	1.1342		E9PRT6;P54315	E9PRT6;P54315
20.0164	20.6254	19.2065	18.8843	17.9804	NaN	18.9921	18.9959	17.8625	17.9445	18.2058	19.6259	19.3113	19.406	19.0366	19.4064	18.2538	18.1549				DAB2	7	7	7	11.6	11.6	11.6	82.447	0	50.987	295620000	43	0.673632	0.171577	0.731972	-0.284058		0.951313	0.0216765	0.975302	0.0396605		0.405066	0.392474	0.568157	0.323718		P98082;D6REB1;D6RIA5;D6RFF7	P98082
20.5183	21.1941	20.3354	21.9311	21.5064	20.4529	20.7349	20.7585	20.5925	20.2186	20.822	20.8171	20.0263	20.6663	22.2769	20.2099	21.9001	21.0172				HSP90AB1	10	10	4	15.6	15.6	6.4	83.263	0	70.981	1277800000	77	0.267004	0.573483	0.308727	-0.332442		0.954995	0.0199989	0.976566	0.0264263		0.370211	0.431551	0.529632	0.358868		P08238;Q58FF7;F8W026;Q96GW1;A0A1W2PRR1	P08238
19.9449	18.8244	19.6521	NaN	NaN	NaN	19.2541	19.4563	19.1957	NaN	18.8903	19.9724	NaN	NaN	19.9291	NaN	20.1877	18.8273				RALY	3	3	3	18.1	18.1	18.1	18.66	0	19.031	92563000	15	0.585165	0.232722	0.648399	0.494242		0.957905	0.0186774	0.976918	-0.0503817		0.557703	0.253597	0.683674	-0.544623		Q5QPM0;Q5QPL9;Q9UKM9;Q5QPM1;Q5QPM2	Q5QPM0;Q5QPL9;Q9UKM9;Q5QPM1
19.3639	19.2948	NaN	NaN	NaN	NaN	NaN	NaN	NaN	NaN	NaN	NaN	NaN	NaN	19.3777	19.3674	NaN	NaN	+			EIF2S1	1	1	1	3.8	3.8	3.8	36.112	0.0023148	6.8325	58857000	6	0.0142603	1.84587	0.0218696	-2.28595		0.958686	0.0183236	0.974979	-0.051922		0.0153621	1.81355	0.068	2.23402		P05198	P05198
NaN	NaN	NaN	NaN	NaN	NaN	NaN	NaN	NaN	NaN	NaN	NaN	17.4002	NaN	NaN	16.6482	NaN	NaN				SLC25A13	1	1	1	1.9	1.9	1.9	74.175	0.009009	6.6034	9373100	2	#VALUE!	NaN	1	0		0.961744	0.0169403	0.975567	-0.0263734		0.274562	0.561359	0.430907	0.607261		Q9UJS0	Q9UJS0
20.012	18.7725	18.3831	21.6297	20.4301	NaN	NaN	18.9954	18.748	18.838	19.8161	19.4732	20.3419	18.6165	20.5978	20.6985	17.2777	19.3118					9	9	0	17	17	0	75.872	0	93.617	508730000	35	0.319329	0.495761	0.358205	-1.18851		0.963191	0.0162876	0.974671	0.0396016		0.28703	0.542073	0.448878	1.22811		A0A1W2PNV4;E9PF58;F8WFD3	A0A1W2PNV4
22.7697	22.0704	NaN	23.5026	23.7768	NaN	21.8442	21.8802	22.4502	22.2277	21.3443	21.4532	22.0842	NaN	21.8446	21.7709	21.6444	21.698				RPS27	3	3	3	38.1	38.1	38.1	9.461	0	20.632	320330000	22	0.509995	0.292434	0.574899	0.925998		0.971512	0.012552	0.981256	0.057512		0.320719	0.493875	0.474226	-0.868486		P42677;H0YMV8;Q71UM5;C9J1C5;C9JLI6	P42677;H0YMV8;Q71UM5
20.2037	19.838	20.8838	NaN	NaN	NaN	19.4214	19.4658	NaN	NaN	NaN	19.3384	19.9767	19.918	NaN	NaN	NaN	19.9844				ATP5O	2	2	2	9.9	9.9	9.9	23.277	0	13.647	110740000	11	0.760025	0.119172	0.803203	-0.339679		0.972141	0.0122709	0.979165	-0.0404816		0.763366	0.117267	0.82462	0.299198		P48047;H7C068;A0A494C0K9;H7C0C1	P48047;H7C068;A0A494C0K9;H7C0C1
21.1309	21.1296	NaN	20.7489	NaN	NaN	19.3095	NaN	19.2111	20.2374	NaN	NaN	NaN	NaN	20.9248	20.625	20.7003	20.2518				SDC4	3	3	3	18.7	18.7	18.7	21.641	0	20.739	138650000	17	0.322361	0.491658	0.360426	-1.21198		0.982333	0.00774134	0.988012	0.0288045		0.314155	0.502856	0.471692	1.24078		P31431	P31431
24.7795	24.6231	24.8975	24.5608	24.0357	24.3115	24.0331	24.4079	24.1706	24.3211	24.3672	24.4227	24.6421	24.5594	24.7081	24.3411	24.4987	24.4403				U2AF2	14	14	14	40.2	40.2	40.2	53.5	0	323.31	6271400000	221	0.115114	0.938873	0.139269	-0.247579		0.982971	0.00745948	0.98596	-0.00306575		0.0149589	1.8251	0.068	0.244513		P26368;K7ENG2;K7ELP8	P26368;K7ENG2
25.4092	25.6913	25.353	26.7682	26.5997	26.45	24.1638	25.7964	25.5584	24.8973	26.0295	25.8853	27.4496	27.0673	25.5394	25.72	25.4446	25.0221				HIST1H4A	7	7	7	52.4	52.4	52.4	11.367	0	66.876	7471100000	114	0.124289	0.905568	0.149	-0.656826		0.992252	0.00337822	0.993874	-0.00473658		0.217948	0.661647	0.379624	0.65209		P62805	P62805
19.9974	18.9891	NaN	NaN	NaN	NaN	NaN	NaN	NaN	21.2667	NaN	NaN	NaN	NaN	19.9624	18.4643	20.1293	NaN				DHCR7	6	6	6	15.2	15.2	15.2	54.489	0	51.584	79442000	12	0.19071	0.719627	0.223901	-1.71656		0.994332	0.00246879	0.993513	0.00691859		0.211531	0.674626	0.374228	1.72348		Q9UBM7;E9PJ54;E9PM00;E9PRL8;E9PQ71;E9PIP9;H0YE57	Q9UBM7;E9PJ54;E9PM00
NaN	NaN	NaN	NaN	NaN	NaN	NaN	NaN	17.0424	NaN	NaN	16.4707	NaN	NaN	NaN	NaN	NaN	NaN				STT3B	2	2	2	2.8	2.8	2.8	93.673	0	11.807	7677200	1	0.0637441	1.19556	0.0799205	-1.39788		#VALUE!	NaN	1	0		0.125269	0.902158	0.290701	0.947404		Q8TCJ2	Q8TCJ2
NaN	NaN	NaN	NaN	NaN	NaN	16.7954	17.3446	17.168	NaN	NaN	17.2845	NaN	NaN	NaN	NaN	NaN	NaN				RIOK2	3	3	3	7.2	7.2	7.2	63.282	0	18.362	12916000	4	0.187021	0.728109	0.22002	-0.964274		#VALUE!	NaN	1	0		0.645632	0.190015	0.725477	-0.315339		Q9BVS4	Q9BVS4
NaN	NaN	NaN	NaN	NaN	NaN	NaN	NaN	17.5165	NaN	19.9825	20.2648	NaN	NaN	NaN	NaN	NaN	NaN				DSG1	5	5	5	7.2	7.2	7.2	113.75	0	41.606	101810000	8	0.412856	0.384201	0.464324	0.745569		#VALUE!	NaN	1	0		0.186517	0.729281	0.348178	-1.34718		Q02413	Q02413
NaN	NaN	NaN	NaN	NaN	NaN	17.5449	17.6058	17.1832	NaN	NaN	17.7177	NaN	NaN	NaN	NaN	NaN	NaN				MCM5	2	2	2	3.5	3.5	3.5	82.285	0	12.622	31712000	6	0.766364	0.115565	0.800695	-0.147317		#VALUE!	NaN	1	0		0.629205	0.201208	0.720616	0.272058		P33992;B1AHB1;B1AHB2	P33992;B1AHB1;B1AHB2
NaN	NaN	NaN	NaN	NaN	NaN	18.252	NaN	NaN	NaN	NaN	18.5203	NaN	NaN	NaN	NaN	NaN	NaN				SERPINB12	1	1	1	4	4	4	46.276	0.0089087	6.5103	13763000	1	0.851707	0.06971	0.87289	-0.140925		#VALUE!	NaN	1	0		0.949748	0.0223917	0.958943	0.0443913		Q96P63	Q96P63
NaN	NaN	NaN	NaN	NaN	NaN	16.9331	18.4645	17.6333	17.8143	NaN	NaN	NaN	NaN	NaN	NaN	NaN	NaN				TFB1M	2	2	2	5.8	5.8	5.8	39.542	0	14.964	20254000	5	0.902267	0.0446651	0.922892	0.0821037		#VALUE!	NaN	1	0		0.137202	0.86264	0.305952	-1.11977		Q8WVM0	Q8WVM0
NaN	NaN	NaN	NaN	NaN	NaN	18.6689	NaN	19.4336	NaN	NaN	NaN	NaN	NaN	NaN	NaN	NaN	NaN				TUBA1C	17	1	1	46.1	3.8	3.8	49.895	0	9.4405	23622000	2	0.952559	0.0211079	0.960728	-0.0472272		#VALUE!	NaN	1	0		0.61193	0.213298	0.714643	-0.39199		Q9BQE3;F5H5D3;A0A1W2PQM2;F8VVB9;F8VQQ4;F8VRZ4;F8VS66;F8VWV9;C9JEV8;C9JQ00;C9JJQ8;F8VX09;C9JDL2;C9K0S6;A6NHL2;F8VRK0;F8W0F6;F8VXZ7	Q9BQE3;F5H5D3;A0A1W2PQM2;F8VVB9;F8VQQ4
NaN	NaN	NaN	NaN	NaN	NaN	15.7873	NaN	NaN	NaN	20.5869	20.1664	NaN	NaN	NaN	NaN	NaN	NaN				KPRP	4	4	4	6.6	6.6	6.6	64.135	0	24.438	70207000	9	0.986615	0.00585213	0.988352	0.0207912		#VALUE!	NaN	1	0		0.445767	0.350892	0.599455	-0.843801		Q5T749	Q5T749
[truncated: 18 more columns]
